# Supplementary material for: CDCA7-associated global aberrant DNA hypomethylation translates to localized, tissue-specific transcriptional responses
Source: Sci Adv. 2024 Feb 9;10(6):eadk3384. doi: 10.1126/sciadv.adk3384 (PMC10857554; doi:10.1126/sciadv.adk3384)
Supplement: Supplementary file 2 — Data S1 and S2 [file sciadv.adk3384_data_s1_and_s2.zip]

Archive with 2 entries (2 files):
- adk3384_Data_S1.xlsx
- adk3384_Data_S2.xlsx
