# Supplementary material for: CDCA7-associated global aberrant DNA hypomethylation translates to localized, tissue-specific transcriptional responses
Source: Sci Adv. 2024 Feb 9;10(6):eadk3384. doi: 10.1126/sciadv.adk3384 (PMC10857554; doi:10.1126/sciadv.adk3384)
Supplement: Supplementary file 2 — Data S1 and S2 [file sciadv.adk3384_data_s1_and_s2.zip › adk3384_Data_S1.xlsx]

## Sheet: Description
	H3K9me3 ChIP-seq - Differential peaks that gain or lose H3K9me3 in P21 Cdca7G305V/G305V spleen their annotation.
	RNA-seq - DESeq2 results, differentially expressed genes in P21 Cdca7G305V/G305V speen.
	H3K27me3 ChIP-seq - Differential peaks that gain or lose H3K27me3 in P21 Cdca7G305V/G305V spleen their annotation.
	H3K27me3 ChIP-seq - Promoters (TSS +/- 2kb) that overlap with differential peaks that gain or lose H3K27me3 in P21 Cdca7G305V/G305V spleen.
	H3K4me3 ChIP-seq - Differential peak that gain or lose H3K4me3 in E14.5 Cdca7G305V/G305V cerebrum and their annotation.
	H3K27me3 ChIP-seq - Differential peak that gain or lose H3K27me3 in E14.5 Cdca7G305V/G305V cerebrum and their annotation.

## Sheet: H3K9me3 spleen
Chr	Start	End	Annotation	Entrez ID	Ensembl ID	Gene Name	Distance to TSS	gain/lose
chr2	172802401	172807399	Intergenic	12162	ENSMUSG00000008999	Bmp7	135421	lose
chr4	145431801	145450599	Intergenic	545700	ENSMUSG00000052912	Smarca5-ps	-23010	lose
chr13	12829001	12870599	Intergenic	18812	ENSMUSG00000056457	Prl2c3	-49721	lose
chr15	60139801	60142199	Intergenic	71088	ENSMUSG00000071749	4933412E24Rik	-124382	lose
chr2	98659401	98667599	Intergenic	241568	ENSMUSG00000050587	Lrrc4c	1195843	lose
chr12	3108201	3110199	Intergenic	74173	ENSMUSG00000079179	Rab10os	-126591	lose
chr1	85193801	85347199	promoter-TSS (NM_175219)	620078	ENSMUSG00000052477	C130026I21Rik	66	lose
chr13	120023401	120039599	Intergenic	100861753	ENSMUSG00000095609	Gm21188	20704	lose
chr9	35304801	35306199	Intergenic	71133	ENSMUSG00000111746	4933422A05Rik	24395	lose
chr5	127675201	127680599	intron (NM_177005, intron 7 of 11)	319804	ENSMUSG00000049971	Glt1d1	45638	lose
chr4	153654201	153658999	Intergenic	230959	ENSMUSG00000039546	Ajap1	-173770	lose
chr5	145605001	145614199	Intergenic	53973	ENSMUSG00000075551	Cyp3a41a	-24870	lose
chr8	117971001	117976799	Intergenic	68533	ENSMUSG00000031843	Mphosph6	-171926	lose
chr1	65591401	65596199	Intergenic	213527	ENSMUSG00000025946	Pth2r	282543	lose
chr2	155017801	155027999	intron (NM_015770, intron 1 of 3)	50518	ENSMUSG00000027596	a	9330	lose
chr5	109721401	109740199	Intergenic	667213	ENSMUSG00000105044	Gm10416	103342	lose
chr1	183298401	183299799	intron (NM_181732, intron 1 of 9)	71678	ENSMUSG00000046836	Brox	-1807	lose
chr7	31370601	31377799	Intergenic	384585	ENSMUSG00000095257	Scgb1b3	-1392	lose
chr8	5568801	5576199	Intergenic	20494	ENSMUSG00000023073	Slc10a2	-467213	lose
chr9	3000001	3042999	Intergenic	100628572	ENSMUSG00000106183	Mir101c	17243	lose
chr3	93698201	93701799	Intergenic	207213	ENSMUSG00000094084	Tdpoz1	-23717	lose
chr4	147073801	147096999	Intergenic	71270	ENSMUSG00000093617	4933438K21Rik	-16964	lose
chr8	19971201	20000199	intron (NM_001270553, intron 6 of 9).2	100861668	ENSMUSG00000095294	Gm21119	256124	lose
chr3	3011201	3013999	Intergenic	30942	ENSMUSG00000017688	Hnf4g	-495430	lose
chr4	139723801	139727999	Intergenic	83770	ENSMUSG00000028738	Tas1r2	72362	gain
chr6	47646601	47686999	Intergenic	19799		Rn4.5s	1291	gain
chr6	26063401	26072599	Intergenic	626904	ENSMUSG00000106799	Gm20756	136574	gain
chr15	77662401	77674999	Intergenic	328563	ENSMUSG00000091694	Apol11b	-25414	gain
chr7	60421401	60428799	intron (NR_146211, intron 1 of 171)	20646	ENSMUSG00000102252	Snrpn	25077	gain

## Sheet: RNA-seq spleen
Chr	Start	End	Strand	Gene Name	Ensembl ID	baseMean	log2FoldChange	lfcSE	stat	pvalue	padj	WT1	WT2	WT3	Miss1	Miss2	Miss3
chr7	47733002	47733940	-1	Gm5733	ENSMUSG00000101739	33.4813	6.37609	1.06587	5.98203	2.20369e-09	2.37389e-05	0	2	0	106	76	72
chr7	47915322	47916234	-1	Gm5734	ENSMUSG00000101759	8.36528	6.184	1.34913	4.58371	4.568e-06	0.00922651	0	0	0	24	18	21
chr7	47980837	47982095	-1	Mrgpra4	ENSMUSG00000067173	14.7681	4.43275	0.974303	4.54966	5.37336e-06	0.0102148	3	0	0	52	31	26
chr1	85246851	85255465	1	Gm16028	ENSMUSG00000090252	35.4499	3.09534	0.513571	6.02709	1.66942e-09	2.37389e-05	5	4	9	127	82	43
chr19	9323219	9339986	-1	Gm2617	ENSMUSG00000101398	21.0214	2.89898	0.597451	4.85225	1.22071e-06	0.00394498	4	3	5	76	41	30
chr1	84963669	84964559	1	Gm15433	ENSMUSG00000096802	21.5978	2.60838	0.563829	4.62618	3.72474e-06	0.00859804	1	10	5	69	44	34
chr1	85199613	85213786	1	Gm7609	ENSMUSG00000079457	39.8179	2.41249	0.430345	5.60594	2.07131e-08	0.000133877	10	16	5	130	76	58
chr14	79984081	80023139	1	Olfm4	ENSMUSG00000022026	429.149	1.90305	0.251699	7.56082	4.00547e-14	1.29445e-09	73	241	158	1550	571	629
chr8	3707064	3720651	-1	Clec4g	ENSMUSG00000074491	136.9	1.73505	0.360884	4.80776	1.52627e-06	0.00448404	60	67	20	322	241	235
chr17	18581727	18598157	1	Vmn2r96	ENSMUSG00000091679	79.4892	1.57236	0.316267	4.97163	6.63909e-07	0.0025322	36	29	28	212	128	119

## Sheet: H3K27me3 spleen
Chr	Start	End	Annotation	geneID	Gene Name	transcript ID	distanceToTSS	gain/lose
chr1	61140001	61233999	Exon (ENSMUST00000120063.1/ENSMUST00000120063.1, exon 1 of 1)	77341	9530026F06Rik	ENSMUST00000141000.1	-144433	lose
chr1	61607001	61653999	Promoter (<=1kb)	72823	Pard3b	ENSMUST00000138768.7	0	lose
chr1	63434001	63461999	Promoter (<=1kb)	23792	Adam23	ENSMUST00000182642.7	0	lose
chr1	133781001	133868999	Promoter (<=1kb)	381290	Atp2b4	ENSMUST00000143567.7	0	lose
chr1	137323001	137358999	Exon (ENSMUST00000191810.1/ENSMUST00000191810.1, exon 1 of 1)	26424	Nr5a2	ENSMUST00000027649.13	-362553	lose
chr1	152415001	152453999	Intron (ENSMUST00000127586.7/269132, intron 1 of 13)	269132	Colgalt2	ENSMUST00000044311.8	15171	lose
chr1	161904001	161944999	3' UTR	75368	4930558K02Rik	ENSMUST00000141397.1	24149	lose
chr1	164120001	164184999	Promoter (<=1kb)	100503816	Gm16548	ENSMUST00000133341.2	0	lose
chr1	165007001	165046999	Exon (ENSMUST00000116911.1/ENSMUST00000116911.1, exon 1 of 1)	75857	4930568G15Rik	ENSMUST00000193317.1	21115	lose
chr1	180422001	180444999	3' UTR	381310	Stum	ENSMUST00000210737.1	17613	lose
chr1	183958001	184008999	Distal Intergenic	63953	Dusp10	ENSMUST00000139839.1	-4303	lose
chr1	193312001	193344999	Promoter (<=1kb)	16780	Lamb3	ENSMUST00000161526.2	0	lose
chr10	59908001	59982999	Promoter (<=1kb)	74747	Ddit4	ENSMUST00000020308.4	0	lose
chr10	61305001	61347999	Promoter (<=1kb)	27355	Pald1	ENSMUST00000219240.1	0	lose
chr10	61927001	61945999	Intron (ENSMUST00000105452.8/12817, intron 2 of 39)	12817	Col13a1	ENSMUST00000051826.13	32122	lose
chr10	82932001	83031999	Promoter (<=1kb)	58250	Chst11	ENSMUST00000040110.7	0	lose
chr10	99037001	99104999	Exon (ENSMUST00000219298.1/ENSMUST00000219298.1, exon 1 of 1)	382406	Poc1b	ENSMUST00000020113.14	-2037	lose
chr10	117539001	117597999	Exon (ENSMUST00000218563.1/ENSMUST00000218563.1, exon 1 of 3)	70574	Cpm	ENSMUST00000138020.7	-31501	lose
chr10	120693001	120758999	Exon (ENSMUST00000195670.1/ENSMUST00000195670.1, exon 1 of 2)	70874	4921513I03Rik	ENSMUST00000219219.1	-6733	lose
chr11	23035001	23098999	Exon (ENSMUST00000128996.1/ENSMUST00000128996.1, exon 1 of 2)	73873	Fam161a	ENSMUST00000151877.1	14445	lose
chr11	46525001	46572999	Promoter (<=1kb)	407814	BC053393	ENSMUST00000050937.6	0	lose
chr11	51942001	51968999	Promoter (<=1kb)	52626	Cdkn2aipnl	ENSMUST00000102763.4	0	lose
chr11	62069001	62095999	Promoter (<=1kb)	432572	Specc1	ENSMUST00000092415.8	0	lose
chr11	79295001	79342999	Promoter (<=1kb)	18015	Nf1	ENSMUST00000145839.1	0	lose
chr11	87999001	88029999	Exon (ENSMUST00000129337.1/ENSMUST00000129337.1, exon 2 of 2)	68097	Dynll2	ENSMUST00000020775.8	-11468	lose
chr11	99068001	99134999	Promoter (<=1kb)	217169	Tns4	ENSMUST00000017751.2	0	lose
chr11	103192001	103228999	Promoter (<=1kb)	328019	Spata32	ENSMUST00000103076.1	0	lose
chr11	106952001	106973999	Exon (ENSMUST00000150366.1/ENSMUST00000150366.1, exon 1 of 2)	16647	Kpna2	ENSMUST00000156495.1	18628	lose
chr11	121118001	121179999	Promoter (<=1kb)	217369	Uts2r	ENSMUST00000039044.1	0	lose
chr12	8493001	8539999	Promoter (<=1kb)	11852	Rhob	ENSMUST00000067384.5	0	lose
chr12	85384001	85432999	Exon (ENSMUST00000221505.1/ENSMUST00000221505.1, exon 3 of 3)	68581	Tmed10	ENSMUST00000040766.8	-9154	lose
chr12	116131001	116151999	Promoter (<=1kb)	22355	Vipr2	ENSMUST00000176433.1	0	lose
chr13	28872001	28890999	Promoter (<=1kb)	72518	2610307P16Rik	ENSMUST00000148885.7	0	lose
chr13	44057001	44076999	Distal Intergenic	328235	Gm5083	ENSMUST00000163056.7	-44168	lose
chr13	45070001	45086999	Exon (ENSMUST00000054395.6/ENSMUST00000054395.6, exon 1 of 1)	94245	Dtnbp1	ENSMUST00000072329.14	-67854	lose
chr13	46286001	46343999	3' UTR	380842	Stmnd1	ENSMUST00000076622.3	12280	lose
chr13	54558001	54586999	Promoter (<=1kb)	114483555	Gm24195	ENSMUST00000116804.3	0	lose
chr13	97201001	97243999	Promoter (<=1kb)	13803	Enc1	ENSMUST00000041623.8	0	lose
chr13	97499001	97553999	Exon (ENSMUST00000225874.1/ENSMUST00000225874.1, exon 1 of 2)	328314	Gm5086	ENSMUST00000210827.1	-5972	lose
chr13	100906001	100932999	Exon (ENSMUST00000185979.1/ENSMUST00000185979.1, exon 2 of 3)	69048	Slc30a5	ENSMUST00000067246.5	-72574	lose
chr14	25378001	25419999	Exon (ENSMUST00000223620.1/ENSMUST00000223620.1, exon 1 of 4)	328365	Zmiz1	ENSMUST00000161766.7	-39186	lose
chr14	25422001	25468999	Promoter (<=1kb)	328365	Zmiz1	ENSMUST00000161766.7	0	lose
chr14	54267001	54291999	Promoter (<=1kb)	18348	Or6e1	ENSMUST00000059996.6	0	lose
chr14	60587001	60652999	Promoter (<=1kb)	219140	Spata13	ENSMUST00000159169.1	0	lose
chr14	79148001	79202999	Promoter (<=1kb)	100043765	Gm4632	ENSMUST00000228380.1	0	lose
chr14	103493001	103560999	Promoter (<=1kb)	64929	Scel	ENSMUST00000227322.1	0	lose
chr14	122231001	122262999	Promoter (<=1kb)	68245	1700108J01Rik	ENSMUST00000187423.1	0	lose
chr15	25354001	25379999	5' UTR	70350	Basp1	ENSMUST00000228597.1	33699	lose
chr15	38235001	38265999	Exon (ENSMUST00000228654.1/ENSMUST00000228654.1, exon 1 of 1)	18285	Odf1	ENSMUST00000081966.4	15798	lose
chr15	59296001	59321999	Promoter (<=1kb)	100416830	Zfp572	ENSMUST00000183674.1	0	lose
chr15	61878001	61901999	Distal Intergenic	17869	Myc	ENSMUST00000022971.7	-83392	lose
chr15	81208001	81295999	Promoter (<=1kb)	207911	Mchr1	ENSMUST00000166855.2	0	lose
chr15	85972001	86005999	Promoter (<=1kb)	12614	Celsr1	ENSMUST00000226840.1	0	lose
chr16	4203001	4222999	Promoter (<=1kb)	12914	Crebbp	ENSMUST00000023165.8	0	lose
chr16	10747001	10915999	Promoter (<=1kb)	12703	Socs1	ENSMUST00000229866.1	0	lose
chr16	22430001	22500999	Promoter (<=1kb)	104156	Etv5	ENSMUST00000079601.12	0	lose
chr16	30116001	30192999	Exon (ENSMUST00000231327.1/ENSMUST00000231327.1, exon 1 of 1)	15205	Hes1	ENSMUST00000161839.1	49663	lose
chr16	31636001	31663999	Promoter (<=1kb)	13383	Dlg1	ENSMUST00000115205.8	0	lose
chr16	45648001	45658999	Promoter (<=1kb)	212998	BC016579	ENSMUST00000036732.8	0	lose
chr16	65096001	65112999	Promoter (<=1kb)	15557	Htr1f	ENSMUST00000063076.5	0	lose
chr16	93204001	93225999	Distal Intergenic	69857	1810053B23Rik	ENSMUST00000185971.6	127190	lose
chr16	93364001	93497999	Promoter (<=1kb)	69857	1810053B23Rik	ENSMUST00000232060.1	0	lose
chr17	6848001	6876999	Distal Intergenic	751529	Mir692-1	ENSMUST00000102263.1	18338	lose
chr17	23827001	23864999	Promoter (<=1kb)	353130	Prss33	ENSMUST00000059906.7	0	lose
chr17	26981001	27018999	Promoter (<=1kb)	70772	Ggnbp1	ENSMUST00000142141.2	0	lose
chr17	29498001	29527999	5' UTR	18712	Pim1	ENSMUST00000234270.1	4594	lose
chr17	34068001	34109999	Promoter (<=1kb)	15001	H2-Oa	ENSMUST00000025192.7	0	lose
chr17	44545001	44572999	Exon (ENSMUST00000160203.1/ENSMUST00000160203.1, exon 1 of 2)	12393	Runx2	ENSMUST00000160199.1	161694	lose
chr17	75414001	75437999	Promoter (<=1kb)	240168	Rasgrp3	ENSMUST00000235103.1	0	lose
chr17	83527001	83555999	Distal Intergenic	20463	Cox7a2l	ENSMUST00000234258.1	-9671	lose
chr17	88413001	88439999	Promoter (<=1kb)	14236	Foxn2	ENSMUST00000112238.8	-712	lose
chr18	15180001	15231999	Exon (ENSMUST00000235045.1/ENSMUST00000235045.1, exon 1 of 2)	106931	Kctd1	ENSMUST00000025992.6	-28555	lose
chr18	24022001	24060999	Promoter (1-2kb)	59057	Zfp24	ENSMUST00000066497.11	-1191	lose
chr18	32576001	32639999	Exon (ENSMUST00000157090.1/ENSMUST00000157090.1, exon 1 of 1)	71683	Gypc	ENSMUST00000174459.1	-15967	lose
chr18	60844001	60886999	Promoter (<=1kb)	21453	Tcof1	ENSMUST00000175934.7	0	lose
chr18	75325001	75370999	Promoter (<=1kb)	102636262	Gm20544	ENSMUST00000174338.1	0	lose
chr19	4060001	4106999	Promoter (<=1kb)	18739	Pitpnm1	ENSMUST00000049658.13	0	lose
chr19	8654001	8717999	Promoter (<=1kb)	12669	Chrm1	ENSMUST00000177197.7	0	lose
chr19	29843001	29860999	Distal Intergenic	240614	Ranbp6	ENSMUST00000099525.4	-30027	lose
chr19	55617001	55680999	3' UTR	21416	Tcf7l2	ENSMUST00000111662.10	-60821	lose
chr2	19255001	19298999	Exon (ENSMUST00000049255.6/70882, exon 9 of 19)	108871	4930447M23Rik	ENSMUST00000141289.7	-45318	lose
chr2	19551001	19593999	Promoter (<=1kb)	70909	4921504E06Rik	ENSMUST00000062060.4	0	lose
chr2	32082001	32102999	Promoter (<=1kb)	227721	Plpp7	ENSMUST00000057423.5	0	lose
chr2	32872001	32905999	Promoter (<=1kb)	227737	Niban2	ENSMUST00000028135.14	0	lose
chr2	34228001	34268999	Intron (ENSMUST00000113132.8/18516, intron 2 of 7)	18516	Pbx3	ENSMUST00000176213.7	19853	lose
chr2	60370001	60401999	Promoter (<=1kb)	17076	Ly75	ENSMUST00000112533.7	0	lose
chr2	118757001	118810999	Promoter (<=1kb)	214239	Ccdc9b	ENSMUST00000059997.8	0	lose
chr2	131884001	131994999	Promoter (<=1kb)	111368	Prn	ENSMUST00000124100.7	0	lose
chr2	167401001	167422999	Promoter (<=1kb)	77031	Slc9a8	ENSMUST00000047815.12	0	lose
chr2	168983001	169020999	Exon (ENSMUST00000180562.1/ENSMUST00000180562.1, exon 1 of 1)	75508	1700017J07Rik	ENSMUST00000140241.1	4733	lose
chr3	10184001	10258999	Promoter (<=1kb)	11770	Fabp4	ENSMUST00000029041.5	0	lose
chr3	30580001	30602999	Promoter (<=1kb)	76652	Actrt3	ENSMUST00000047630.6	0	lose
chr3	36811001	36851999	Exon (ENSMUST00000120538.1/ENSMUST00000120538.1, exon 1 of 1)	229227	Bltp1	ENSMUST00000198742.4	-11105	lose
chr3	52847001	52882999	Distal Intergenic	622124	Gm20750	ENSMUST00000194274.1	44667	lose
chr3	52907001	52977999	Promoter (<=1kb)	622124	Gm20750	ENSMUST00000194274.1	0	lose
chr3	68604001	68638999	3' UTR	30953	Schip1	ENSMUST00000182997.2	19822	lose
chr3	79781001	79814999	3' UTR	70652	Tmem144	ENSMUST00000168038.7	26730	lose
chr3	84169001	84199999	Promoter (<=1kb)	624713	Gm6525	ENSMUST00000193882.1	0	lose
chr3	84710001	84798999	Intron (ENSMUST00000154148.7/99889, intron 3 of 9)	50754	Fbxw7	ENSMUST00000107679.7	-16269	lose
chr3	89849001	89897999	3' UTR	16194	Il6ra	ENSMUST00000029559.6	15163	lose
chr3	107028001	107042999	Promoter (<=1kb)	16491	Kcna3	ENSMUST00000052718.4	0	lose
chr3	123222001	123282999	Promoter (<=1kb)	118449	Synpo2	ENSMUST00000106426.7	0	lose
chr4	3925001	3940999	Promoter (<=1kb)	56711	Plag1	ENSMUST00000003369.9	0	lose
chr4	45936001	45985999	Promoter (<=1kb)	100121	Tdrd7	ENSMUST00000107777.8	0	lose
chr4	46411001	46443999	Promoter (<=1kb)	93966	Hemgn	ENSMUST00000071096.2	0	lose
chr4	53171001	53189999	Distal Intergenic	11303	Abca1	ENSMUST00000030010.3	-11106	lose
chr4	62561001	62596999	Promoter (<=1kb)	50780	Rgs3	ENSMUST00000098031.9	0	lose
chr4	95024001	95061999	Promoter (<=1kb)	16476	Jun	ENSMUST00000107094.1	0	lose
chr4	106804001	106892999	Promoter (<=1kb)	329910	Acot11	ENSMUST00000065253.12	0	lose
chr4	134060001	134087999	Promoter (<=1kb)	230806	Crybg2	ENSMUST00000219402.2	0	lose
chr4	134424001	134468999	Promoter (<=1kb)	16765	Stmn1	ENSMUST00000030636.10	0	lose
chr5	43787001	43818999	Promoter (<=1kb)	12182	Bst1	ENSMUST00000126976.5	0	lose
chr5	74333001	74366999	Exon (ENSMUST00000121681.2/ENSMUST00000121681.2, exon 1 of 2)	212986	Scfd2	ENSMUST00000148994.2	30739	lose
chr6	39020001	39050999	Exon (ENSMUST00000003017.12/21391, exon 7 of 13)	69986	1700025N23Rik	ENSMUST00000186189.1	16599	lose
chr6	47315001	47346999	Distal Intergenic	66797	Cntnap2	ENSMUST00000060839.7	70548	lose
chr6	83149001	83166999	Promoter (<=1kb)	13191	Dctn1	ENSMUST00000077407.11	0	lose
chr6	97480001	97513999	Promoter (<=1kb)	232288	Frmd4b	ENSMUST00000032146.13	0	lose
chr6	145042001	145057999	Promoter (<=1kb)	12035	Bcat1	ENSMUST00000032402.11	0	lose
chr7	100586001	100608999	Promoter (<=1kb)	19346	Rab6a	ENSMUST00000107048.7	0	lose
chr8	26763001	26816999	Exon (ENSMUST00000209789.1/ENSMUST00000209789.1, exon 1 of 1)	72316	2310008N11Rik	ENSMUST00000189978.1	7424	lose
chr8	48836001	48846999	Promoter (<=1kb)	23965	Tenm3	ENSMUST00000211812.1	0	lose
chr8	70609001	70643999	Promoter (<=1kb)	211228	Lrrc25	ENSMUST00000210609.1	0	lose
chr8	71982001	72011999	Promoter (<=1kb)	72054	Cyp4f18	ENSMUST00000003574.4	0	lose
chr8	94936001	95001999	Promoter (<=1kb)	14766	Adgrg1	ENSMUST00000211850.1	0	lose
chr8	107220001	107245999	Distal Intergenic	54446	Nfat5	ENSMUST00000151582.1	-47471	lose
chr8	126478001	126528999	Distal Intergenic	212728	Tarbp1	ENSMUST00000170518.2	-2936	lose
chr9	57260001	57285999	Promoter (<=1kb)	74211	1700017B05Rik	ENSMUST00000034846.6	0	lose
chr9	59489001	59530999	Promoter (<=1kb)	73893	Tmem202	ENSMUST00000055345.8	0	lose
chr9	59675001	59702999	Promoter (<=1kb)	546134	Gramd2	ENSMUST00000123914.7	0	lose
chr9	60204001	60233999	Intron (ENSMUST00000171654.7/207596, intron 6 of 16)	207596	Thsd4	ENSMUST00000034829.5	-62781	lose
chr9	64043001	64095999	Promoter (<=1kb)	76814	Scarletltr	ENSMUST00000176950.1	0	lose
chr9	66777001	66839999	Promoter (<=1kb)	208117	Aph1b	ENSMUST00000034934.14	0	lose
chr9	70022001	70084999	Promoter (<=1kb)	72077	Gcnt3	ENSMUST00000034751.5	0	lose
chr9	119977001	120044999	Promoter (<=1kb)	215418	Csrnp1	ENSMUST00000035101.8	0	lose
chr9	120651001	120681999	Exon (ENSMUST00000215086.1/ENSMUST00000215086.1, exon 1 of 5)	76100	5830454E08Rik	ENSMUST00000064646.4	73655	lose
chr9	105251001	105336999	3' UTR	208583	Nek11	ENSMUST00000215670.1	-6627	gain
chr7	121163001	121242999	3' UTR	246190	Otoa	ENSMUST00000163275.1	44611	gain
chr17	32551001	32608999	3' UTR	70101	Cyp4f16	ENSMUST00000168285.1	4629	gain
chr18	21776001	21818999	3' UTR	225266	Klhl14	ENSMUST00000122333.1	-121283	gain
chr15	66368001	66401999	3' UTR	110862	Kcnq3	ENSMUST00000070256.8	-81359	gain
chr8	126013001	126057999	3' UTR	16525	Kcnk1	ENSMUST00000212831.1	17565	gain
chr9	111527001	111565999	3' UTR	245038	Dclk3	ENSMUST00000111879.4	87920	gain
chr19	8016001	8115999	3' UTR	434674	Slc22a28	ENSMUST00000065651.4	15983	gain
chr19	9681001	9852999	5' UTR	16319	Incenp	ENSMUST00000238004.1	21924	gain
chr7	5357001	5381999	5' UTR	272350	Gm5065	ENSMUST00000207531.1	5793	gain
chr16	19076001	19144999	5' UTR	15260	Hira	ENSMUST00000232419.1	134455	gain
chr12	113770001	113794999	5' UTR	238406	Adam6a	ENSMUST00000053086.2	226093	gain
chr3	94255001	94306999	5' UTR	75778	Them4	ENSMUST00000049822.9	-3090	gain
chr6	70573001	70695999	5' UTR	19895	Rpia	ENSMUST00000124633.1	77693	gain
chr7	117056001	117094999	Distal Intergenic	233781	Xylt1	ENSMUST00000160035.7	-285980	gain
chr2	158956001	158984999	Distal Intergenic	71715	Dhx35	ENSMUST00000143195.1	105372	gain
chr3	106335001	106364999	Distal Intergenic	229688	Chil6	ENSMUST00000029510.8	41183	gain
chr19	60408001	60447999	Distal Intergenic	226278	Prlhr	ENSMUST00000051277.3	20305	gain
chr6	69777001	69810999	Distal Intergenic	19783	Rprl1	ENSMUST00000198476.1	-449827	gain
chr12	113495001	113518999	Distal Intergenic	238405	Adam6b	ENSMUST00000063317.3	5490	gain
chr4	125352001	125365999	Distal Intergenic	14807	Grik3	ENSMUST00000030676.7	-124701	gain
chr11	74172001	74184999	Distal Intergenic	404316	Or1a1	ENSMUST00000076675.1	-10506	gain
chr7	29615001	29646999	Distal Intergenic	76718	Catsperg2	ENSMUST00000208371.1	78251	gain
chr17	17744001	17776999	Distal Intergenic	626942	Vmn2r90	ENSMUST00000232113.1	40254	gain
chr19	9640001	9673999	Distal Intergenic	619371	Stxbp3-ps	ENSMUST00000090527.4	-80818	gain
chr1	130315001	130333999	Distal Intergenic	13137	Cd55b	ENSMUST00000136497.1	88741	gain
chr3	127974001	127994999	Distal Intergenic	329753	9830132P13Rik	ENSMUST00000198240.1	57829	gain
chr5	101108001	101132999	Distal Intergenic	231510	Gpat3	ENSMUST00000145612.1	261584	gain
chr7	29658001	29682999	Distal Intergenic	76718	Catsperg2	ENSMUST00000208371.1	42251	gain
chr1	166532001	166559999	Distal Intergenic	226601	Gm4846	ENSMUST00000143922.1	-34413	gain
chr2	181902001	181945999	Distal Intergenic	67005	Polr3k	ENSMUST00000153214.1	37641	gain
chr13	107231001	107265999	Distal Intergenic	100040322	3830408C21Rik	ENSMUST00000224838.1	198121	gain
chr5	27923001	27956999	Distal Intergenic	15563	Htr5a	ENSMUST00000036227.6	80852	gain
chr6	126433001	126459999	Distal Intergenic	16493	Kcna5	ENSMUST00000060972.4	75413	gain
chr8	103935001	103972999	Distal Intergenic	12562	Cdh5	ENSMUST00000034339.9	-128626	gain
chr4	89556001	89584999	Distal Intergenic	242523	Dmrta1	ENSMUST00000131576.1	-94437	gain
chr9	101369001	101391999	Distal Intergenic	102633035	Gm28979	ENSMUST00000190949.1	26807	gain
chr16	18981001	19011999	Distal Intergenic	15260	Hira	ENSMUST00000232419.1	39455	gain
chr3	19089001	19107999	Distal Intergenic	74252	Armc1	ENSMUST00000029125.9	55066	gain
chr7	117930001	117954999	Distal Intergenic	267019	Rps15a	ENSMUST00000134270.1	160229	gain
chr6	3433001	3456999	Downstream (<1kb)	101202	Hepacam2	ENSMUST00000201276.1	30416	gain
chr11	80934001	81024999	Exon (ENSMUST00000021045.12/11418, exon 2 of 10)	75622	Spaca3	ENSMUST00000103222.3	75629	gain
chr7	125193001	125292999	Exon (ENSMUST00000073056.8/ENSMUST00000073056.8, exon 1 of 1)	71208	4933440M02Rik	ENSMUST00000205794.1	45273	gain
chr7	116950001	117047999	Exon (ENSMUST00000083037.1/ENSMUST00000083037.1, exon 1 of 1)	233781	Xylt1	ENSMUST00000160035.7	-332980	gain
chr9	119656001	119682999	Exon (ENSMUST00000084787.5/20264, exon 5 of 28)	20264	Scn10a	ENSMUST00000216583.1	5040	gain
chr1	159626001	159699999	Exon (ENSMUST00000097514.7/ENSMUST00000097514.7, exon 2 of 2)	21960	Tnr	ENSMUST00000111669.8	-37511	gain
chr6	67898001	67941999	Exon (ENSMUST00000103311.2/ENSMUST00000103311.2, exon 1 of 2)	75070	4930515G16Rik	ENSMUST00000199440.1	-331555	gain
chr6	69840001	69865999	Exon (ENSMUST00000103369.1/ENSMUST00000103369.1, exon 1 of 2)	19783	Rprl1	ENSMUST00000198476.1	-512827	gain
chr15	83992001	84034999	Exon (ENSMUST00000117961.1/ENSMUST00000117961.1, exon 1 of 1)	77627	Efcab6	ENSMUST00000140633.1	-3019	gain
chr7	33872001	33939999	Exon (ENSMUST00000119465.1/ENSMUST00000119465.1, exon 1 of 1)	110187	Scgb2b26	ENSMUST00000085623.3	5041	gain
chr4	122742001	122782999	Exon (ENSMUST00000119988.1/ENSMUST00000119988.1, exon 2 of 4)	77432	9530002B09Rik	ENSMUST00000024032.3	52726	gain
chr15	74089001	74128999	Exon (ENSMUST00000120421.1/ENSMUST00000120421.1, exon 1 of 1)	268816	Mroh5	ENSMUST00000136698.1	-249302	gain
chr11	71858001	71936999	Exon (ENSMUST00000128489.1/73816, exon 4 of 5)	73816	4930401O10Rik	ENSMUST00000128489.1	3123	gain
chr4	128286001	128380999	Exon (ENSMUST00000129619.7/329942, exon 7 of 13)	75242	Hmgb4os	ENSMUST00000131581.1	24957	gain
chr11	43294001	43331999	Exon (ENSMUST00000144024.1/ENSMUST00000144024.1, exon 1 of 2)	387164	Mir146	ENSMUST00000083667.1	42462	gain
chr4	128402001	128462999	Exon (ENSMUST00000144298.1/329942, exon 23 of 25)	329942	Csmd2	ENSMUST00000148247.1	-14155	gain
chr2	116797001	116852999	Exon (ENSMUST00000151391.1/ENSMUST00000151391.1, exon 4 of 4)	67356	Tmco5	ENSMUST00000123598.7	-25692	gain
chr2	151108001	151142999	Exon (ENSMUST00000158265.1/ENSMUST00000158265.1, exon 1 of 1)	433486	Gm14151	ENSMUST00000178211.1	7393	gain
chr5	22177001	22240999	Exon (ENSMUST00000161356.7/19699, exon 3 of 65)	19699	Reln	ENSMUST00000162876.1	-42332	gain
chr6	48277001	48297999	Exon (ENSMUST00000175147.1/ENSMUST00000175147.1, exon 1 of 1)	100503622	Gm16630	ENSMUST00000181943.2	97409	gain
chr1	195224001	195371999	Exon (ENSMUST00000178897.1/ENSMUST00000178897.1, exon 1 of 1)	12902	Cr2	ENSMUST00000195120.5	-47285	gain
chr12	113703001	113720999	Exon (ENSMUST00000179657.1/ENSMUST00000179657.1, exon 1 of 2)	238406	Adam6a	ENSMUST00000053086.2	159093	gain
chr1	154540001	154613999	Exon (ENSMUST00000187541.6/12290, exon 7 of 47)	12290	Cacna1e	ENSMUST00000188384.1	-63305	gain
chr9	100267001	100322999	Exon (ENSMUST00000187644.1/ENSMUST00000187644.1, exon 2 of 2)	213208	Il20rb	ENSMUST00000125259.1	138736	gain
chr15	75367001	75422999	Exon (ENSMUST00000190107.1/ENSMUST00000190107.1, exon 1 of 4)	105892	9030619P08Rik	ENSMUST00000190141.1	8437	gain
chr5	88392001	88430999	Exon (ENSMUST00000198577.1/ENSMUST00000198577.1, exon 1 of 1)	71421	Amtn	ENSMUST00000073363.1	15893	gain
chr7	17168001	17197999	Exon (ENSMUST00000205375.1/ENSMUST00000205375.1, exon 1 of 2)	114872	Psg29	ENSMUST00000075934.6	-5478	gain
chr7	128792001	128919999	Exon (ENSMUST00000205528.1/ENSMUST00000205528.1, exon 1 of 6)	207352	Sec23ip	ENSMUST00000206986.1	46581	gain
chr7	25932001	25959999	Exon (ENSMUST00000205585.1/ENSMUST00000205585.1, exon 1 of 1)	13088	Cyp2b10	ENSMUST00000144140.1	15235	gain
chr7	121272001	121302999	Exon (ENSMUST00000205627.1/ENSMUST00000205627.1, exon 2 of 2)	195646	Hs3st2	ENSMUST00000206880.1	-88860	gain
chr7	44020001	44042999	Exon (ENSMUST00000205780.1/ENSMUST00000205780.1, exon 1 of 2)	16618	Klk1b26	ENSMUST00000048945.5	7833	gain
chr7	116745001	116886999	Exon (ENSMUST00000206542.1/ENSMUST00000206542.1, exon 1 of 1)	53322	Nucb2	ENSMUST00000183335.1	216189	gain
chr7	25967001	26006999	Exon (ENSMUST00000206852.1/ENSMUST00000206852.1, exon 1 of 7)	13088	Cyp2b10	ENSMUST00000144140.1	50235	gain
chr9	33302001	33337999	Exon (ENSMUST00000215382.1/ENSMUST00000215382.1, exon 2 of 2)	330917	Gm27162	ENSMUST00000185169.1	-373035	gain
chr9	111904001	111955999	Exon (ENSMUST00000215688.1/ENSMUST00000215688.1, exon 1 of 2)	723815	Mir128-2	ENSMUST00000083507.2	162712	gain
chr10	85208001	85296999	Exon (ENSMUST00000215824.1/ENSMUST00000215824.1, exon 1 of 3)	12952	Cry1	ENSMUST00000020227.10	-22937	gain
chr12	109087001	109412999	Exon (ENSMUST00000223357.1/ENSMUST00000223357.1, exon 1 of 1)	380785	Begain	ENSMUST00000190647.2	-18784	gain
chr15	82564001	82597999	Exon (ENSMUST00000229418.1/ENSMUST00000229418.1, exon 5 of 6)	380997	Cyp2d12	ENSMUST00000229904.1	8887	gain
chr19	48101001	48148999	Exon (ENSMUST00000237618.1/ENSMUST00000237618.1, exon 1 of 3)	66673	Sorcs3	ENSMUST00000078880.5	-57026	gain
chr5	141450001	141502999	Intron (ENSMUST00000085774.10/330222, intron 1 of 44)	330222	Sdk1	ENSMUST00000145908.1	76347	gain
chr8	66281001	66325999	Intron (ENSMUST00000152320.7/72925, intron 5 of 8)	72925	Marchf1	ENSMUST00000039540.11	-60295	gain
chr5	22253001	22278999	Intron (ENSMUST00000161356.7/19699, intron 2 of 64)	19699	Reln	ENSMUST00000062372.13	65691	gain
chr4	151236001	151283999	Intron (ENSMUST00000169423.8/100072, intron 6 of 24)	100072	Camta1	ENSMUST00000143434.1	-96417	gain
chr19	7891001	8013999	Promoter (<=1kb)	171405	Slc22a27	ENSMUST00000182102.7	0	gain
chr18	36930001	36974999	Promoter (<=1kb)	100384868	Gm37013	ENSMUST00000115661.4	0	gain
chr3	106113001	106329999	Promoter (<=1kb)	104183	Chil4	ENSMUST00000082219.5	0	gain
chr16	19265001	19430999	Promoter (<=1kb)	258443	Or2m12	ENSMUST00000056727.4	0	gain
chr19	9133001	9292999	Promoter (<=1kb)	66514	Asrgl1	ENSMUST00000049948.5	0	gain
chr16	19507001	19662999	Promoter (<=1kb)	258158	Or2aj4	ENSMUST00000090062.1	0	gain
chr11	74190001	74307999	Promoter (<=1kb)	18359	Or1p1	ENSMUST00000143976.3	0	gain
chr7	33973001	34040999	Promoter (<=1kb)	11354	Scgb1b27	ENSMUST00000085618.4	0	gain
chr7	5098001	5311999	Promoter (<=1kb)	192658	Rfpl4	ENSMUST00000179971.7	0	gain
chr7	108887001	108938999	Promoter (<=1kb)	244202	Nlrp10	ENSMUST00000055745.4	0	gain
chr12	103564001	103618999	Promoter (<=1kb)	74521	Ppp4r4	ENSMUST00000190664.1	0	gain
chr2	181952001	182013999	Promoter (<=1kb)	672125	Gm14496	ENSMUST00000071760.7	0	gain
chr11	73982001	74040999	Promoter (<=1kb)	258705	Or1r1	ENSMUST00000053874.1	0	gain
chr11	74105001	74146999	Promoter (<=1kb)	258701	Or3a1b	ENSMUST00000079827.1	0	gain
chr6	89682001	89746999	Promoter (<=1kb)	113855	Vmn1r40	ENSMUST00000075158.1	0	gain
chr10	79315001	79362999	Promoter (<=1kb)	624845	Vmn2r82	ENSMUST00000170596.3	0	gain
chr17	65471001	65503999	Promoter (<=1kb)	381107	Tmem232	ENSMUST00000233279.1	0	gain
chr6	90214001	90246999	Promoter (<=1kb)	113853	Vmn1r53	ENSMUST00000076086.2	0	gain
chr10	58206001	58247999	Promoter (<=1kb)	245263	Gm4981	ENSMUST00000099726.4	0	gain
chr18	37463001	37491999	Promoter (<=1kb)	93886	Pcdhb15	ENSMUST00000050034.2	0	gain
chr11	67220001	67291999	Promoter (<=1kb)	102633540	Myhas	ENSMUST00000145021.1	0	gain
chr7	29694001	29766999	Promoter (<=1kb)	76718	Catsperg2	ENSMUST00000208607.1	0	gain
chr19	8359001	8424999	Promoter (<=1kb)	319800	Slc22a30	ENSMUST00000096269.10	0	gain
chr19	12857001	12880999	Promoter (<=1kb)	258697	Or5b21	ENSMUST00000059675.3	0	gain
chr11	99556001	99616999	Promoter (<=1kb)	100041412	Gm11938	ENSMUST00000072306.3	0	gain
chr7	7140001	7172999	Promoter (<=1kb)	232854	Zfp418	ENSMUST00000051435.7	0	gain
chr8	18954001	18990999	Promoter (<=1kb)	360217	Defb40	ENSMUST00000066258.7	0	gain
chr11	73359001	73380999	Promoter (<=1kb)	258924	Or1e1c	ENSMUST00000078952.8	0	gain
chr4	121216001	121335999	Promoter (<=1kb)	545677	Gm12888	ENSMUST00000097905.2	0	gain
chr3	106584001	106718999	Promoter (<=1kb)	321000	Lrif1	ENSMUST00000098751.9	0	gain
chr8	110233001	110292999	Promoter (<=1kb)	244653	Hydin	ENSMUST00000043141.6	0	gain
chr7	17052001	17162999	Promoter (<=1kb)	26436	Psg16	ENSMUST00000071399.12	0	gain
chr13	119595001	119641999	Promoter (<=1kb)	56838	Ccl28	ENSMUST00000099241.3	0	gain
chr7	119658001	119708999	Promoter (<=1kb)	233801	Acsm4	ENSMUST00000047045.9	0	gain
chr11	49317001	49384999	Promoter (<=1kb)	18307	Or2y1b	ENSMUST00000187570.2	0	gain
chr8	85167001	85233999	Promoter (<=1kb)	258858	Or7c19	ENSMUST00000070849.5	0	gain
chr2	151039001	151090999	Promoter (<=1kb)	433486	Gm14151	ENSMUST00000139910.1	0	gain
chr8	13802001	13871999	Promoter (<=1kb)	101994	Champ1	ENSMUST00000051870.7	0	gain
chr8	110445001	110485999	Promoter (<=1kb)	244653	Hydin	ENSMUST00000212034.1	512	gain
chr4	128469001	128574999	Promoter (<=1kb)	329942	Csmd2	ENSMUST00000148247.1	0	gain
chr7	82632001	82651999	Promoter (<=1kb)	101592	Efl1	ENSMUST00000141726.7	0	gain
chr1	12925001	12957999	Promoter (<=1kb)	240726	Slco5a1	ENSMUST00000133201.2	0	gain
chr13	56354001	56395999	Promoter (<=1kb)	100038494	Gm10782	ENSMUST00000223775.1	0	gain
chr8	110495001	110619999	Promoter (<=1kb)	234729	Vac14	ENSMUST00000213003.1	0	gain
chr15	82452001	82553999	Promoter (<=1kb)	13105	Cyp2d9	ENSMUST00000089129.6	0	gain
chr3	106028001	106106999	Promoter (<=1kb)	229687	Chil5	ENSMUST00000200146.1	0	gain
chr15	77972001	78162999	Promoter (<=1kb)	12300	Cacng2	ENSMUST00000019290.2	0	gain
chr7	131269001	131323999	Promoter (<=1kb)	16433	Cuzd1	ENSMUST00000046611.8	0	gain
chr4	147952001	147986999	Promoter (<=1kb)	18158	Nppb	ENSMUST00000103231.4	0	gain
chr17	33109001	33235999	Promoter (<=1kb)	100038859	Or10h1b	ENSMUST00000112168.3	0	gain
chr10	79368001	79506999	Promoter (<=1kb)	625029	Vmn2r83	ENSMUST00000233065.1	0	gain
chr8	104753001	104930999	Promoter (<=1kb)	234669	Ces2b	ENSMUST00000059449.6	0	gain
chr19	12591001	12644999	Promoter (<=1kb)	107146	Glyat	ENSMUST00000044976.11	0	gain
chr12	103063001	103202999	Promoter (<=1kb)	170952	Prima1	ENSMUST00000123655.7	0	gain
chr11	100055001	100237999	Promoter (<=1kb)	107656	Krt9	ENSMUST00000059707.2	0	gain
chr6	116491001	116589999	Promoter (<=1kb)	258019	Or6d12	ENSMUST00000075756.2	0	gain
chr15	82616001	82674999	Promoter (<=1kb)	223706	Cyp2d34	ENSMUST00000109515.2	0	gain
chr14	23569001	23653999	Promoter (<=1kb)	16531	Kcnma1	ENSMUST00000112423.9	0	gain
chr17	20918001	20947999	Promoter (<=1kb)	51792	Ppp2r1a	ENSMUST00000007708.13	0	gain
chr7	78626001	78678999	Promoter (<=1kb)	414121	E430016F16Rik	ENSMUST00000206091.1	0	gain
chr13	33257001	33349999	Promoter (<=1kb)	20709	Serpinb9f	ENSMUST00000075515.6	0	gain
chr2	151419001	151498999	Promoter (<=1kb)	100125594	LOC100125594	ENSMUST00000127020.7	0	gain
chr5	22030001	22133999	Promoter (<=1kb)	19699	Reln	ENSMUST00000159741.1	0	gain
chr7	12599001	12626999	Promoter (<=1kb)	637908	Vmn2r53	ENSMUST00000232701.1	0	gain
chr7	44103001	44244999	Promoter (<=1kb)	13646	Klk1b22	ENSMUST00000077528.6	0	gain
chr3	144729001	144767999	Promoter (<=1kb)	12722	Clca3a1	ENSMUST00000029932.13	0	gain
chr8	110116001	110218999	Promoter (<=1kb)	12308	Calb2	ENSMUST00000212297.1	0	gain
chr16	29462001	29579999	Promoter (<=1kb)	224079	Atp13a4	ENSMUST00000182627.7	0	gain
chr10	90782001	90912999	Promoter (<=1kb)	77531	Anks1b	ENSMUST00000182192.7	0	gain
chr7	64841001	64896999	Promoter (<=1kb)	66647	Nsmce3	ENSMUST00000094331.4	0	gain
chr6	114057001	114177999	Promoter (<=1kb)	243616	Slc6a11	ENSMUST00000032451.8	0	gain
chr8	119234001	119303999	Promoter (<=1kb)	12554	Cdh13	ENSMUST00000151842.1	0	gain
chr5	72308001	72384999	Promoter (<=1kb)	53419	Corin	ENSMUST00000176320.1	0	gain
chr7	4247001	4275999	Promoter (<=1kb)	18729	Pira6	ENSMUST00000118066.1	0	gain
chr17	36528001	36581999	Promoter (<=1kb)	224754	H2-M11	ENSMUST00000041964.6	0	gain
chr3	57596001	57640999	Promoter (<=1kb)	102465197	Mir6377	ENSMUST00000183760.1	0	gain
chr18	82367001	82445999	Promoter (<=1kb)	14427	Galr1	ENSMUST00000065224.7	0	gain
chr9	105134001	105204999	Promoter (<=1kb)	73532	Nudt16l2	ENSMUST00000035180.4	0	gain
chr5	35486001	35548999	Promoter (<=1kb)	242939	Cpz	ENSMUST00000038676.6	0	gain
chr17	21267001	21382999	Promoter (<=1kb)	171234	Vmn1r237	ENSMUST00000077301.5	0	gain
chr7	23999001	24096999	Promoter (<=1kb)	209824	Vmn1r183	ENSMUST00000086012.4	0	gain
chr13	42608001	42821999	Promoter (<=1kb)	218194	Phactr1	ENSMUST00000128646.7	0	gain
chr7	27097001	27158999	Promoter (<=1kb)	13107	Cyp2f2	ENSMUST00000003100.9	0	gain
chr1	169968001	170000999	Promoter (<=1kb)	15490	Hsd17b7	ENSMUST00000027989.12	0	gain
chr7	3900001	4052999	Promoter (<=1kb)	18726	Lilra6	ENSMUST00000206077.1	0	gain
chr18	86694001	86722999	Promoter (<=1kb)	12405	Cbln2	ENSMUST00000068423.9	0	gain
chr13	33232001	33251999	Promoter (<=1kb)	20710	Serpinb9e	ENSMUST00000071873.3	0	gain
chr17	23414001	23477999	Promoter (1-2kb)	619788	Vmn2r117	ENSMUST00000171996.2	1700	gain
chr6	40268001	40323999	Promoter (1-2kb)	69923	Agk	ENSMUST00000031977.11	-1173	gain
chr3	158064001	158164999	Promoter (1-2kb)	67144	Lrrc40	ENSMUST00000199290.1	1322	gain
chr18	36804001	36865999	Promoter (2-3kb)	378472	Vaultrc5	ENSMUST00000083211.1	2135	gain
chr1	172677001	172695999	Promoter (2-3kb)	12944	Crp	ENSMUST00000038495.4	-2056	gain

## Sheet: promoters covered with H3K27me3
chr	start	end	gene_name	gain/lose
chr1	61637324	61640324	Pard3b	lose
chr1	61652923	61655923	Gm37205	lose
chr1	63444391	63447391	Adam23	lose
chr1	133828028	133831028	Gm10537	lose
chr1	133833689	133836689	Gm28441	lose
chr1	164150338	164153338	F5	lose
chr1	164165079	164168079	Gm16588	lose
chr1	165022845	165025845	Gm26042	lose
chr10	61308330	61311330	Rpl27a-ps1	lose
chr10	82952844	82955844	Gm4799	lose
chr10	82983998	82986998	Chst11	lose
chr10	99037972	99040972	Gm48761	lose
chr10	117557599	117560599	Gm32235	lose
chr10	117592853	117595853	Kifc5c-ps	lose
chr10	120730315	120733315	Gm37505	lose
chr11	23066498	23069498	Gm12059	lose
chr11	46522712	46525712	Gm12169	lose
chr11	46542709	46545709	Gm12171	lose
chr11	46570036	46573036	BC053393	lose
chr11	46560531	46563531	Rpl9-ps2	lose
chr11	51962882	51965882	Gm26061	lose
chr11	51966161	51969161	Cdkn2aipnl	lose
chr11	79338193	79341193	Nf1	lose
chr11	121144643	121147643	Tex19.1	lose
chr11	121158771	121161771	Uts2r	lose
chr12	8509701	8512701	5033421B08Rik	lose
chr13	45077192	45080192	Gm9817	lose
chr13	54576613	54579613	Gm24195	lose
chr13	54573515	54576515	Arl10	lose
chr13	97239605	97242605	Enc1	lose
chr13	97509704	97512704	Gm2379	lose
chr14	25440141	25443141	Gm17747	lose
chr14	25457685	25460685	Zmiz1	lose
chr14	25458480	25461480	Gm47920	lose
chr14	60632501	60635501	Spata13	lose
chr14	103511842	103514842	Scel	lose
chr15	38236609	38239609		lose
chr15	38237072	38240072	Gm24098	lose
chr15	59305448	59308448	Zfp572	lose
chr15	59313577	59316577	Sqle	lose
chr15	81233999	81236999	Mchr1	lose
chr16	10799881	10802881	Gm10343	lose
chr16	10826427	10829427	Gm26822	lose
chr16	10833559	10836559	Rmi2	lose
chr16	10811415	10814415	Gm11172	lose
chr16	31661943	31664943	Dlg1	lose
chr16	93368220	93371220	Mir802	lose
chr17	23842355	23845355	Prss32	lose
chr17	34083172	34086172	H2-Pa	lose
chr17	34090840	34093840	H2-Oa	lose
chr17	44560490	44563490	Runx2os3	lose
chr17	75434405	75437405	Rasgrp3	lose
chr17	88439211	88442211	Foxn2	lose
chr18	75366029	75369029	Smad7	lose
chr19	4080078	4083078	Cabp2	lose
chr19	4098498	4101498	Pitpnm1	lose
chr19	4095682	4098682	Cdk2ap2	lose
chr19	8662289	8665289	Chrm1	lose
chr2	32094028	32097028	Plpp7	lose
chr2	32874614	32877614	Fam129b	lose
chr2	118771269	118774269	Phgr1	lose
chr2	118778219	118781219	Disp2	lose
chr2	131902586	131905586	Lamr1-ps1	lose
chr2	131908428	131911428	Prnp	lose
chr2	131908457	131911457	Prn	lose
chr2	131949361	131952361	Prnd	lose
chr2	167420212	167423212	Slc9a8	lose
chr2	169018525	169021525	Gm9873	lose
chr3	10230680	10233680	Gm37421	lose
chr3	10240312	10243312	1700029B24Rik	lose
chr3	30600565	30603565	Mynn	lose
chr3	84172604	84175604	Gm6525	lose
chr3	107038004	107041004	AI504432	lose
chr3	107034669	107037669	Kcna3	lose
chr3	123265955	123268955	Sec24d	lose
chr4	3937388	3940388	Chchd7	lose
chr4	45963834	45966834	Tdrd7	lose
chr4	62558347	62561347	Rgs3	lose
chr4	95050034	95053034	Junos	lose
chr4	95061150	95064150	n-R5s189	lose
chr4	134059315	134062315	Crybg2	lose
chr4	134466820	134469820	Stmn1	lose
chr4	134466864	134469864	Gm23634	lose
chr5	43817385	43820385	Bst1	lose
chr6	83154904	83157904	1700003E16Rik	lose
chr6	83164420	83167420	Dctn1	lose
chr6	145054889	145057889	Gm15687	lose
chr6	145046059	145049059	Gm26666	lose
chr7	100605910	100608910	Rab6a	lose
chr8	26778815	26781815	Gm45647	lose
chr8	48842165	48845165	Gm19744	lose
chr8	70608925	70611925	Gm45546	lose
chr8	70614655	70617655	Lrrc25	lose
chr8	71982403	71985403	Gm45694	lose
chr8	94973251	94976251	Adgrg1	lose
chr9	59678644	59681644	Gramd2	lose
chr9	64046996	64049996	Gm25606	lose
chr9	64048329	64051329	1110036E04Rik	lose
chr9	64079261	64082261	Scarletltr	lose
chr9	66833199	66836199	Gm17098	lose
chr9	66795539	66798539	Gm10647	lose
chr9	70068367	70071367	Gm47233	lose
chr9	70071423	70074423	2210414F02Rik	lose
chr9	119981646	119984646		lose
chr9	120002537	120005537	Gm47043	lose
chr9	120008305	120011305		lose
chr9	120672905	120675905		lose
chr1	61195742	61198742	Gm11591	lose
chr1	61619649	61622649	4930587A21Rik	lose
chr1	133799541	133802541	Atp2b4	lose
chr1	137324342	137327342	1700006P03Rik	lose
chr1	164144866	164147866	Gm16587	lose
chr1	164150717	164153717	Gm16548	lose
chr10	59950334	59953334	Ddit4	lose
chr10	83030195	83033195	Gm10773	lose
chr10	117587835	117590835	Gm9004	lose
chr10	120697703	120700703	4930471E19Rik	lose
chr10	120746833	120749833	Gm10743	lose
chr11	23061732	23064732	Gm23740	lose
chr11	46538581	46541581	Gm12170	lose
chr11	79295406	79298406	Gm9964	lose
chr11	99087806	99090806	Tns4	lose
chr11	103191396	103194396	Gm20511	lose
chr11	103207058	103210058	1700023F06Rik	lose
chr11	103216932	103219932	Spata32	lose
chr11	106971590	106974590	Gm11707	lose
chr11	121117177	121120177	Tex19.2	lose
chr11	121164425	121167425	Gm11790	lose
chr12	8498509	8501509	Rhob	lose
chr12	116137148	116140148	Gm20658	lose
chr12	116150841	116153841	Gm48618	lose
chr12	116150721	116153721	Gm44372	lose
chr13	28884120	28887120	2610307P16Rik	lose
chr13	45077627	45080627	Hsp25-ps1	lose
chr13	54563935	54566935	4833439L19Rik	lose
chr13	97201475	97204475	Gm48881	lose
chr13	97525955	97528955	Gm41030	lose
chr13	97541835	97544835	Gm48090	lose
chr13	100908389	100911389	Gm41041	lose
chr14	25378109	25381109	Gm26660	lose
chr14	25459628	25462628	Zmiz1os1	lose
chr14	54283439	54286439	Olfr49	lose
chr14	60595402	60598402	Gm47810	lose
chr14	79149889	79152889		lose
chr14	79197690	79200690		lose
chr14	122232154	122235154	1700108J01Rik	lose
chr15	38243476	38246476	Gm8705	lose
chr15	38242748	38245748		lose
chr15	38253810	38256810		lose
chr16	4212497	4215497	Crebbp	lose
chr16	10784036	10787036	Socs1	lose
chr16	10787160	10790160	Tnp2	lose
chr16	10789414	10792414	Prm3	lose
chr16	10804339	10807339	Prm1	lose
chr16	10913297	10916297	Gm21859	lose
chr16	10794634	10797634	Prm2	lose
chr16	22438219	22441219	Etv5	lose
chr16	30140445	30143445	n-R5s32	lose
chr16	45652618	45655618	BC016579	lose
chr16	65104284	65107284	Htr1f	lose
chr16	93457372	93460372	1700029J03Rik	lose
chr17	23827609	23830609	Elob	lose
chr17	23834556	23837556	Prss33	lose
chr17	23842672	23845672	Prss41	lose
chr17	23857147	23860147	Gm15947	lose
chr17	29518290	29521290	Gm17657	lose
chr17	34074662	34077662	H2-Pb	lose
chr17	34093809	34096809	BC051537	lose
chr18	24019310	24022310	Zfp24	lose
chr18	32620556	32623556	Gm25826	lose
chr18	60847471	60850471	Tcof1	lose
chr18	75365588	75368588	Gm20544	lose
chr19	4057946	4060946	Gstp3	lose
chr19	4077012	4080012	Gm23927	lose
chr19	4077012	4080012	Gm23927	lose
chr19	8680663	8683663	Gm22820	lose
chr2	19552414	19555414	4921504E06Rik	lose
chr2	32083357	32086357	Fam78a	lose
chr2	32874501	32877501	Gm13523	lose
chr2	60381803	60384803	Ly75	lose
chr2	118761161	118764161	A430105I19Rik	lose
chr2	168985873	168988873	Gm14260	lose
chr3	10182429	10185429	Pmp2	lose
chr3	10195762	10198762	Gm37389	lose
chr3	10195783	10198783	Fabp9	lose
chr3	10207076	10210076	Fabp4	lose
chr3	10221933	10224933	4632432E15Rik	lose
chr3	30594233	30597233	1600017P15Rik	lose
chr3	30594257	30597257	1600017P15Rik	lose
chr3	30598439	30601439	Actrt3	lose
chr3	36823458	36826458	Gm12376	lose
chr3	52926166	52929166	Gm20750	lose
chr3	52958866	52961866	Gm37007	lose
chr3	123234649	123237649	Synpo2	lose
chr4	3936923	3939923	Plag1	lose
chr4	46412006	46415006	Hemgn	lose
chr4	46418802	46421802	Gm12443	lose
chr4	95038125	95041125	Gm12704	lose
chr4	95046870	95049870	Gm12703	lose
chr4	95050722	95053722	Jun	lose
chr4	106803498	106806498	Acot11	lose
chr4	106846420	106849420	Gm12746	lose
chr4	134448671	134451671	1700021N21Rik	lose
chr5	43784617	43787617	Gm43181	lose
chr5	43807243	43810243	Gm42555	lose
chr5	74356919	74359919	Gm15982	lose
chr6	83154897	83157897	Wdr54	lose
chr7	100606801	100609801	Mrpl48	lose
chr8	48842451	48845451	Tenm3	lose
chr8	70607372	70610372	Ssbp4	lose
chr8	70630956	70633956	Gdf15	lose
chr8	72008126	72011126	Cyp4f18	lose
chr8	94968256	94971256	Gm10286	lose
chr9	57261112	57264112	1700017B05Rik	lose
chr9	59511365	59514365	Gm33180	lose
chr9	66793990	66796990	Aph1b	lose
chr9	66802859	66805859	BC050972	lose
chr9	66804438	66807438	Ppp1r2-ps4	lose
chr9	66833226	66836226	Aph1c	lose
chr9	70036588	70039588	Gcnt3	lose
chr9	119983158	119986158	Csrnp1	lose
chr9	120022098	120025098	Xirp1	lose
chr7	44234622	44237622	1700028J19Rik	gain
chr9	105143592	105146592	1700080E11Rik	gain
chr7	3979650	3982650	1700095K22Rik	gain
chr1	169967909	169970909	3110045C21Rik	gain
chr7	17057034	17060034	4833404L02Rik	gain
chr2	151474653	151477653	4921509C19Rik	gain
chr9	111917166	111920166	4930545L08Rik	gain
chr8	104793428	104796428	4932416K20Rik	gain
chr19	12595066	12598066	A330040F15Rik	gain
chr15	78118206	78121206	A730060N03Rik	gain
chr7	119688526	119691526	Acsm4	gain
chr8	13836889	13839889	AF366264	gain
chr6	40323672	40326672	Agk	gain
chr19	9134136	9137136	Asrgl1	gain
chr16	29543364	29546364	Atp13a4	gain
chr10	58223430	58226430	AW822073	gain
chr3	158074612	158077612	B230334C09Rik	gain
chr15	78118528	78121528	Cacng2	gain
chr8	110166710	110169710	Calb2	gain
chr7	29725532	29728532	Catsperg2	gain
chr18	86709610	86712610	Cbln2	gain
chr13	119622319	119625319	Ccl28	gain
chr7	17148782	17151782	Ceacam3	gain
chr8	104830072	104833072	Ces2b	gain
chr8	104845568	104848568	Ces2c	gain
chr8	104865988	104868988	Ces2d-ps	gain
chr8	104924760	104927760	Ces2e	gain
chr8	13868141	13871141	Champ1	gain
chr3	106111729	106114729	Chia1	gain
chr3	106166064	106169064	Chil3	gain
chr3	106218007	106221007	Chil4	gain
chr3	106031314	106034314	Chil5	gain
chr3	144759477	144762477	Clca3a1	gain
chr8	110214165	110217165	Cmtr2	gain
chr5	35524198	35527198	Cpz	gain
chr7	131320792	131323792	Cuzd1	gain
chr15	82553572	82556572	Cyp2d12	gain
chr15	82619446	82622446	Cyp2d34	gain
chr7	27118409	27121409	Cyp2f2	gain
chr7	27152214	27155214	Cyp2t4	gain
chr8	18989555	18992555	Defb37	gain
chr8	18976756	18979756	Defb40	gain
chr10	58231175	58234175	Duxf3	gain
chr7	82647114	82650114	Efl1	gain
chr15	77969313	77972313	Eif3d	gain
chr7	108932917	108935917	Eif3f	gain
chr18	82405277	82408277	Galr1	gain
chr19	12631808	12634808	Glyat	gain
chr7	44225921	44228921	Gm10109	gain
chr13	56361400	56364400	Gm10782	gain
chr10	58227151	58230151	Gm10807	gain
chr11	100230578	100233578	Gm11597	gain
chr11	99608689	99611689	Gm11937	gain
chr11	99601808	99604808	Gm11938	gain
chr11	99557966	99560966	Gm11939	gain
chr11	43309588	43312588	Gm12147	gain
chr11	100110606	100113606	Gm12347	gain
chr7	33996512	33999512	Gm12755	gain
chr7	33877795	33880795	Gm12757	gain
chr7	34035932	34038932	Gm12760	gain
chr7	33935761	33938761	Gm12765	gain
chr7	33995499	33998499	Gm12773	gain
chr4	121323417	121326417	Gm12888	gain
chr4	121225973	121228973	Gm12890	gain
chr2	151468113	151471113	Gm14146	gain
chr2	151457456	151460456	Gm14150	gain
chr2	151090850	151093850	Gm14151	gain
chr2	151430902	151433902	Gm14152	gain
chr2	181989726	181992726	Gm14496	gain
chr15	74092833	74095833	Gm15387	gain
chr9	105332013	105335013	Gm15619	gain
chr7	12601696	12604696	Gm15773	gain
chr13	42786758	42789758	Gm15810	gain
chr7	27129174	27132174	Gm15883	gain
chr7	4256201	4259201	Gm15923	gain
chr7	3992018	3995018	Gm15928	gain
chr7	4272689	4275689	Gm15931	gain
chr3	94273924	94276924	Gm16561	gain
chr7	5303378	5306378	Gm18757	gain
chr10	58239161	58242161	Gm19459	gain
chr6	90231317	90234317	Gm20426	gain
chr17	36544613	36547613	Gm20453	gain
chr17	36532781	36535781	Gm20454	gain
chr5	72314854	72317854	Gm20647	gain
chr7	125218386	125221386	Gm21957	gain
chr6	48287728	48290728	Gm22122	gain
chr16	19306199	19309199	Gm22158	gain
chr2	151058455	151061455	Gm22187	gain
chr12	109318016	109321016	Gm22234	gain
chr1	172683341	172686341	Gm22383	gain
chr2	151122353	151125353	Gm22517	gain
chr8	110497352	110500352	Gm22701	gain
chr13	42623494	42626494	Gm23086	gain
chr7	29735924	29738924	Gm23103	gain
chr18	36809391	36812391	Gm23424	gain
chr16	19318186	19321186	Gm23612	gain
chr7	5275950	5278950	Gm23942	gain
chr2	151072290	151075290	Gm24199	gain
chr19	9233478	9236478	Gm24543	gain
chr9	101391610	101394610	Gm24638	gain
chr1	195226778	195229778	Gm24802	gain
chr2	151434429	151437429	Gm24868	gain
chr19	7958138	7961138	Gm24951	gain
chr12	109319536	109322536	Gm25297	gain
chr7	44238248	44241248	Gm25386	gain
chr16	19409658	19412658	Gm25762	gain
chr7	128824847	128827847	Gm25778	gain
chr6	67895704	67898704	Gm25910	gain
chr7	116951195	116954195	Gm26054	gain
chr7	5126215	5129215	Gm26217	gain
chr17	21282712	21285712	Gm26384	gain
chr3	57624324	57627324	Gm26671	gain
chr8	110265962	110268962	Gm26832	gain
chr10	85282833	85285833	Gm27392	gain
chr15	82640501	82643501	Gm27463	gain
chr15	82450921	82453921	Gm27622	gain
chr15	82503096	82506096	Gm27825	gain
chr15	82553616	82556616	Gm27924	gain
chr1	195239507	195242507	Gm27940	gain
chr12	103126689	103129689	Gm27976	gain
chr15	82547183	82550183	Gm28023	gain
chr9	100322024	100325024	Gm28167	gain
chr7	33984811	33987811	Gm28184	gain
chr7	33902617	33905617	Gm28615	gain
chr15	75375769	75378769	Gm3142	gain
chr7	3955571	3958571	Gm3189	gain
chr7	128793694	128796694	Gm32884	gain
chr3	144747982	144750982	Gm34866	gain
chr7	24071664	24074664	Gm36694	gain
chr7	44234677	44237677	Gm36864	gain
chr18	36968416	36971416	Gm37013	gain
chr18	36974441	36977441	Gm37388	gain
chr9	105161625	105164625	Gm37582	gain
chr12	113770834	113773834	Gm37722	gain
chr18	36933649	36936649	Gm37751	gain
chr18	36966648	36969648	Gm37753	gain
chr1	195221266	195224266	Gm37887	gain
chr12	113717731	113720731	Gm37976	gain
chr1	195258348	195261348	Gm38046	gain
chr1	195319783	195322783	Gm38194	gain
chr18	36951543	36954543	Gm38225	gain
chr3	106587760	106590760	Gm38271	gain
chr10	85264892	85267892	Gm38575	gain
chr18	36951241	36954241	Gm42416	gain
chr3	106089534	106092534	Gm4248	gain
chr9	111547440	111550440	Gm42523	gain
chr6	90234189	90237189	Gm4287	gain
chr9	111559923	111562923	Gm43236	gain
chr5	88421715	88424715	Gm43431	gain
chr3	57639337	57642337	Gm43437	gain
chr7	116824351	116827351	Gm4366	gain
chr3	106177675	106180675	Gm43709	gain
chr6	114060696	114063696	Gm43932	gain
chr8	110555362	110558362	Gm44489	gain
chr7	3932894	3935894	Gm44580	gain
chr7	3931349	3934349	Gm44581	gain
chr7	44202793	44205793	Gm44605	gain
chr7	27147136	27150136	Gm44640	gain
chr7	44194128	44197128	Gm44779	gain
chr7	24072415	24075415	Gm44943	gain
chr7	29763163	29766163	Gm44954	gain
chr7	17172096	17175096	Gm45032	gain
chr7	44134043	44137043	Gm45122	gain
chr7	44118301	44121301	Gm45126	gain
chr7	44108179	44111179	Gm45127	gain
chr7	44213218	44216218	Gm45134	gain
chr7	44156286	44159286	Gm45136	gain
chr7	5261584	5264584	Gm45146	gain
chr7	44042030	44045030	Gm45196	gain
chr7	17077155	17080155	Gm45219	gain
chr7	25980002	25983002	Gm45225	gain
chr7	25948753	25951753	Gm45227	gain
chr3	106033164	106036164	Gm4540	gain
chr8	104784328	104787328	Gm45782	gain
chr8	126045308	126048308	Gm45875	gain
chr10	79416405	79419405	Gm47015	gain
chr8	110497485	110500485	Gm47306	gain
chr10	90849599	90852599	Gm47590	gain
chr10	90811583	90814583	Gm47592	gain
chr7	5127856	5130856	Gm47692	gain
chr3	94262536	94265536	Gm4778	gain
chr13	33236202	33239202	Gm47788	gain
chr13	119611972	119614972	Gm48265	gain
chr19	12598474	12601474	Gm4952	gain
chr10	58235201	58238201	Gm4981	gain
chr6	116549641	116552641	Gm5580	gain
chr7	116802999	116805999	Gm6008	gain
chr3	106273700	106276700	Gm6522	gain
chr8	104754279	104757279	Gm6831	gain
chr7	17137972	17140972	Gm7287	gain
chr7	3982685	3985685	Gm7363	gain
chr5	88426313	88429313	Gm7721	gain
chr6	114168023	114171023	Gm8132	gain
chr8	104885362	104888362	Gm8798	gain
chr17	36557121	36560121	Gm8868	gain
chr7	121222494	121225494	Gm9240	gain
chr3	144726384	144729384	Gm9419	gain
chr3	106041931	106044931	Gm9504	gain
chr19	9133657	9136657	Gm9750	gain
chr17	36545575	36548575	H2-M11	gain
chr7	17060927	17063927	Hif3a	gain
chr1	169967741	169970741	Hsd17b7	gain
chr8	110265477	110268477	Hydin	gain
chr12	113715603	113718603	Ighv2-6	gain
chr12	113768802	113771802	Ighv2-9-1	gain
chr12	113701078	113704078	Ighv5-12	gain
chr12	113793038	113796038	Ighv5-13	gain
chr6	67912073	67915073	Igkv11-125	gain
chr6	69857384	69860384	Igkv12-41	gain
chr6	70571133	70574133	Igkv3-10	gain
chr6	70685446	70688446	Igkv3-3	gain
chr6	70670288	70673288	Igkv3-4	gain
chr6	70661775	70664775	Igkv3-5	gain
chr6	70640905	70643905	Igkv3-6	gain
chr6	70605937	70608937	Igkv3-7	gain
chr6	70587375	70590375	Igkv3-8	gain
chr6	70586689	70589689	Igkv3-9	gain
chr6	69774844	69777844	Igkv5-45	gain
chr6	67941040	67944040	Igkv9-124	gain
chr16	19084000	19087000	Iglv1	gain
chr7	44223860	44226860	Klk1	gain
chr7	44135267	44138267	Klk1b16	gain
chr7	44019347	44022347	Klk1b18-ps	gain
chr7	44100828	44103828	Klk1b21	gain
chr7	44111173	44114173	Klk1b22	gain
chr7	44131147	44134147	Klk1b23-ps	gain
chr7	44186736	44189736	Klk1b24	gain
chr7	44027354	44030354	Klk1b28-ps	gain
chr7	44196691	44199691	Klk1b3	gain
chr7	44205935	44208935	Klk1b4	gain
chr7	44214445	44217445	Klk1b5	gain
chr11	100120066	100123066	Krt13	gain
chr11	100206048	100209048	Krt14	gain
chr11	100134428	100137428	Krt15	gain
chr11	100147165	100150165	Krt19	gain
chr11	100086726	100089726	Krt32	gain
chr11	100094741	100097741	Krt35	gain
chr11	100104126	100107126	Krt36	gain
chr11	100191746	100194746	Krt9	gain
chr11	99589839	99592839	Krtap1-3	gain
chr11	99582154	99585154	Krtap1-4	gain
chr11	99579516	99582516	Krtap1-5	gain
chr11	99613346	99616346	Krtap2-4	gain
chr11	99565130	99568130	Krtap3-1	gain
chr11	99555353	99558353	Krtap3-2	gain
chr11	99596605	99599605	Krtap9-3	gain
chr7	3914003	3917003	Lilra6	gain
chr3	106683487	106686487	Lrif1	gain
chr8	104844873	104847873	Matr3-ps2	gain
chr12	109096727	109099727	Mif-ps7	gain
chr3	57615109	57618109	Mir6377	gain
chr17	33138183	33141183	Morc2b	gain
chr11	67236529	67239529	Myh4	gain
chr11	67275624	67278624	Myh8	gain
chr11	67236073	67239073	Myhas	gain
chr2	151037898	151040898	Nanp	gain
chr2	151037882	151040882	Ninl	gain
chr7	108928678	108931678	Nlrp10	gain
chr4	147984288	147987288	Nppb	gain
chr7	29655776	29658776	n-R5s153	gain
chr2	151492682	151495682	Nsfl1c	gain
chr7	64871497	64874497	Nsmce3	gain
chr11	49333688	49336688	Olfr1390	gain
chr11	49321242	49324242	Olfr1391	gain
chr19	12855783	12858783	Olfr1444	gain
chr17	33220190	33223190	Olfr1564	gain
chr16	19312564	19315564	Olfr164	gain
chr16	19421634	19424634	Olfr165	gain
chr16	19520766	19523766	Olfr167	gain
chr16	19534055	19537055	Olfr168	gain
chr16	19570309	19573309	Olfr169	gain
chr16	19610382	19613382	Olfr170	gain
chr16	19628416	19631416	Olfr171	gain
chr6	116505016	116508016	Olfr212	gain
chr6	116536956	116539956	Olfr213	gain
chr6	116552735	116555735	Olfr214	gain
chr6	116582695	116585695	Olfr215	gain
chr17	33189802	33192802	Olfr239	gain
chr8	85224488	85227488	Olfr371	gain
chr11	73369746	73372746	Olfr376	gain
chr11	73988907	73991907	Olfr398	gain
chr11	74103341	74106341	Olfr400-ps1	gain
chr11	74112212	74115212	Olfr401	gain
chr11	74184749	74187749	Olfr403	gain
chr11	74238066	74241066	Olfr404-ps1	gain
chr11	74264736	74267736	Olfr405-ps1	gain
chr11	74258308	74261308	Olfr406	gain
chr11	74280232	74283232	Olfr407-ps1	gain
chr11	74297573	74300573	Olfr408-ps1	gain
chr11	74209879	74212879	Olfr43	gain
chr7	108892920	108895920	Olfr519	gain
chr17	33166947	33169947	Olfr55	gain
chr11	74282236	74285236	Olfr59	gain
chr16	29577834	29580834	Opa1	gain
chr18	36928684	36931684	Pcdha1	gain
chr18	36937705	36940705	Pcdha2	gain
chr18	36944605	36947605	Pcdha3	gain
chr18	36951148	36954148	Pcdha4	gain
chr18	36958940	36961940	Pcdha5	gain
chr18	36966131	36969131	Pcdha6	gain
chr18	36972302	36975302	Pcdha7	gain
chr18	37472040	37475040	Pcdhb15	gain
chr18	37476314	37479314	Pcdhb16	gain
chr18	37483295	37486295	Pcdhb17	gain
chr18	37487965	37490965	Pcdhb18	gain
chr19	9281738	9284738	Pcna-ps2	gain
chr13	42679123	42682123	Phactr1	gain
chr17	20943811	20946811	Ppp2r1a	gain
chr7	17072540	17075540	Psg16	gain
chr7	24062332	24065332	Ptma-ps1	gain
chr7	5124450	5127450	Rasl2-9	gain
chr7	5115450	5118450	Rfpl4	gain
chr4	121213584	121216584	Rlf	gain
chr15	84028839	84031839	Rpl31-ps22	gain
chr7	82647028	82650028	Saxo2	gain
chr7	34019983	34022983	Scgb1b27	gain
chr19	9846062	9849062	Scgb2a2	gain
chr7	34012442	34015442	Scgb2b27	gain
chr13	33248112	33251112	Serpinb9e	gain
chr13	33322577	33325577	Serpinb9f	gain
chr19	7964527	7967527	Slc22a27	gain
chr19	8403611	8406611	Slc22a30	gain
chr6	114129741	114132741	Slc6a11	gain
chr15	82514811	82517811	Tdg-ps	gain
chr7	24001591	24004591	V1rd19	gain
chr8	110617085	110620085	Vac14	gain
chr7	24053274	24056274	Vmn1r183	gain
chr17	21285033	21288033	Vmn1r236	gain
chr17	21312463	21315463	Vmn1r237	gain
chr6	89706040	89709040	Vmn1r40	gain
chr6	89739266	89742266	Vmn1r41	gain
chr6	90222938	90225938	Vmn1r53	gain
chr6	90244800	90247800	Vmn1r54	gain
chr7	5146001	5149001	Vmn1r55	gain
chr7	5195247	5198247	Vmn1r56	gain
chr7	5216993	5219993	Vmn1r57	gain
chr17	20932110	20935110	Vmn1r-ps144	gain
chr17	21267970	21270970	Vmn1r-ps149	gain
chr17	21322266	21325266	Vmn1r-ps150	gain
chr6	89698017	89701017	Vmn1r-ps25	gain
chr6	90240772	90243772	Vmn1r-ps34	gain
chr7	12605044	12608044	Vmn2r53	gain
chr10	79355076	79358076	Vmn2r82	gain
chr10	79467443	79470443	Vmn2r83	gain
chr17	23444667	23447667	Vmn2r-ps134	gain
chr7	7153017	7156017	Vmn2r-ps35	gain
chr7	24080424	24083424	Zfp180	gain
chr7	7169830	7172830	Zfp418	gain
chr17	21382248	21385248	Zfp677	gain

## Sheet: H3K4me3 cerebrum
chr	start	end	annotation	geneID	transcriptID	distanceToTSS	Gene_name	gane/lose
chr8	123621458	123622633	Exon (ENSMUST00000178520.1/ENSMUST00000178520.1, exon 1 of 1)	69581	ENSMUST00000136615.1	-31296	Rhou	gain
chr7	38200537	38201328	Distal Intergenic	72244	ENSMUST00000179503.2	14266	1600014C10Rik	gain
chr18	36940109	36941117	Promoter (<=1kb)	353234	ENSMUST00000195590.1	885	Pcdha2	gain
chr18	36946005	36947068	Promoter (<=1kb)	192163	ENSMUST00000192503.1	0	Pcdha3	gain
chr18	36952154	36953793	Promoter (<=1kb)	100384868	ENSMUST00000115661.4	0	Gm37013	gain
chr18	36992189	36993913	Promoter (<=1kb)	353235	ENSMUST00000194038.1	0	Pcdha8	gain
chr18	36997680	37000430	Promoter (<=1kb)	192161	ENSMUST00000115659.5	0	Pcdha9	gain
chr18	37004840	37007408	Promoter (<=1kb)	12943	ENSMUST00000115658.5	0	Pcdha10	gain
chr18	37294653	37295978	Promoter (<=1kb)	93873	ENSMUST00000056522.4	0	Pcdhb2	gain
chr18	37333819	37334978	Promoter (<=1kb)	93877	ENSMUST00000061717.3	0	Pcdhb6	gain
chr18	37411593	37412848	Promoter (<=1kb)	93881	ENSMUST00000051126.3	0	Pcdhb10	gain
chr18	37447650	37448562	Promoter (<=1kb)	93885	ENSMUST00000052387.4	0	Pcdhb14	gain
chr18	37473509	37474507	Promoter (<=1kb)	93886	ENSMUST00000050034.2	0	Pcdhb15	gain
chr18	37484974	37487790	Promoter (<=1kb)	93888	ENSMUST00000053856.5	179	Pcdhb17	gain
chr18	37496971	37499496	Promoter (<=1kb)	93890	ENSMUST00000059571.6	0	Pcdhb19	gain
chr18	37504231	37506499	Promoter (<=1kb)	93891	ENSMUST00000052179.7	0	Pcdhb20	gain
chr18	37513624	37516108	Promoter (<=1kb)	93892	ENSMUST00000061405.5	3	Pcdhb21	gain
chr18	37518270	37519407	Promoter (<=1kb)	93893	ENSMUST00000192409.1	399	Pcdhb22	gain
chr18	37421406	37422444	Promoter (<=1kb)	93882	ENSMUST00000053073.6	0	Pcdhb11	gain
chr8	19979767	19980838	Distal Intergenic	626415	ENSMUST00000098909.4	250191	4930467E23Rik	lose
chr12	109033003	109033879	3' UTR	380785	ENSMUST00000238841.1	-20968	Begain	lose

## Sheet: H3K27me3 cerebrum
chr	start	end	annotation	geneID	transcriptID	distanceToTSS	gane/lose
chr1	9293001	9302999	Promoter (<=1kb)	71096	ENSMUST00000132064.7	0	gain
chr1	23940001	23951999	Distal Intergenic	98366	ENSMUST00000027339.13	-17684	gain
chr1	34566001	34619999	Promoter (<=1kb)	211383	ENSMUST00000052670.10	0	gain
chr1	36713001	36731999	Promoter (<=1kb)	226977	ENSMUST00000160084.1	0	gain
chr1	36738001	36753999	Promoter (<=1kb)	71166	ENSMUST00000193459.2	0	gain
chr1	37251001	37296999	3' UTR	269180	ENSMUST00000146676.1	-2866	gain
chr1	37502001	37515999	Intron (ENSMUST00000042161.14/269181, intron 1 of 14)	269181	ENSMUST00000149791.7	-5868	gain
chr1	37765001	37774999	Intron (ENSMUST00000041815.14/211484, intron 16 of 19)	72097	ENSMUST00000162875.7	-44916	gain
chr1	37906001	37925999	Promoter (<=1kb)	332427	ENSMUST00000078307.6	0	gain
chr1	38933001	38945999	Promoter (<=1kb)	433292	ENSMUST00000088029.7	0	gain
chr1	39345001	39362999	3' UTR	18143	ENSMUST00000172825.1	3446	gain
chr1	40496001	40497999	Intron (ENSMUST00000087983.7/16182, intron 10 of 11)	16174	ENSMUST00000027237.11	-17363	gain
chr1	40793001	40812999	Promoter (<=1kb)	381339	ENSMUST00000114765.3	0	gain
chr1	43500001	43502999	Intron (ENSMUST00000187435.6/17974, intron 1 of 2)	17974	ENSMUST00000202540.1	-29406	gain
chr1	51442001	51449999	Distal Intergenic	109019	ENSMUST00000185961.1	23397	gain
chr1	55030001	55051999	Promoter (<=1kb)	67876	ENSMUST00000087617.10	-771	gain
chr1	58602001	58646999	3' UTR	100504501	ENSMUST00000185352.1	-5642	gain
chr1	58669001	58674999	3' UTR	108812	ENSMUST00000188839.1	16051	gain
chr1	74365001	74370999	Promoter (<=1kb)	241112	ENSMUST00000186688.1	470	gain
chr1	74553001	74553999	Intron (ENSMUST00000067916.12/18802, intron 6 of 16)	18802	ENSMUST00000189956.1	-6428	gain
chr1	75127001	75133999	Promoter (<=1kb)	22626	ENSMUST00000027405.5	0	gain
chr1	75251001	75287999	Promoter (<=1kb)	19275	ENSMUST00000027404.11	0	gain
chr1	75320001	75333999	Distal Intergenic	13437	ENSMUST00000188652.6	-2011	gain
chr1	82477001	82478999	Intron (ENSMUST00000087050.6/12829, intron 37 of 47)	12829	ENSMUST00000135271.1	107793	gain
chr1	84999001	85027999	Exon (ENSMUST00000121059.1/ENSMUST00000121059.1, exon 1 of 1)	71781	ENSMUST00000027422.6	-63867	gain
chr1	85045001	85057999	Intron (ENSMUST00000159114.1/ENSMUST00000159114.1, intron 2 of 2)	381287	ENSMUST00000161724.7	51450	gain
chr1	85063001	85154999	Promoter (<=1kb)	381287	ENSMUST00000161724.7	0	gain
chr1	85480001	85636999	Promoter (<=1kb)	109032	ENSMUST00000128339.7	0	gain
chr1	85643001	85675999	Promoter (<=1kb)	20684	ENSMUST00000141998.1	0	gain
chr1	85861001	85872999	Distal Intergenic	64294	ENSMUST00000027425.15	-21282	gain
chr1	86655001	86673999	Promoter (<=1kb)	18159	ENSMUST00000027449.5	0	gain
chr1	87721001	87740999	Distal Intergenic	16331	ENSMUST00000163548.1	11660	gain
chr1	87748001	87754999	Promoter (<=1kb)	77040	ENSMUST00000144047.7	-871	gain
chr1	88045001	88056999	Promoter (<=1kb)	394430	ENSMUST00000138182.7	0	gain
chr1	88195001	88252999	Promoter (<=1kb)	100040766	ENSMUST00000148474.1	0	gain
chr1	88279001	88297999	Promoter (1-2kb)	171382	ENSMUST00000148138.7	1340	gain
chr1	90077001	90097999	Promoter (<=1kb)	74918	ENSMUST00000189690.6	0	gain
chr1	90588001	90601999	Promoter (<=1kb)	108679	ENSMUST00000036153.11	-982	gain
chr1	90630001	90638999	Distal Intergenic	108679	ENSMUST00000186882.1	18421	gain
chr1	90644001	90648999	Distal Intergenic	108679	ENSMUST00000186882.1	32421	gain
chr1	90879001	90883999	Distal Intergenic	171531	ENSMUST00000027528.6	-31086	gain
chr1	90944001	90982999	Promoter (<=1kb)	19329	ENSMUST00000027529.11	0	gain
chr1	90997001	91000999	Promoter (<=1kb)	16978	ENSMUST00000189505.6	0	gain
chr1	91588001	91598999	Distal Intergenic	65247	ENSMUST00000188879.1	46921	gain
chr1	91876001	91887999	Distal Intergenic	208727	ENSMUST00000191327.1	46865	gain
chr1	92473001	92632999	Promoter (<=1kb)	257890	ENSMUST00000081274.5	0	gain
chr1	92922001	92932999	Promoter (1-2kb)	23830	ENSMUST00000027488.10	-1377	gain
chr1	93170001	93176999	Promoter (1-2kb)	381284	ENSMUST00000138595.2	1276	gain
chr1	93263001	93279999	Promoter (<=1kb)	102465543	ENSMUST00000185062.1	0	gain
chr1	106831001	106852999	Distal Intergenic	20724	ENSMUST00000086701.12	-8174	gain
chr1	118211001	118224999	Distal Intergenic	22099	ENSMUST00000188512.6	84987	gain
chr1	118231001	118260999	Exon (ENSMUST00000188426.1/ENSMUST00000188426.1, exon 1 of 1)	22099	ENSMUST00000188512.6	48987	gain
chr1	121398001	121428999	Distal Intergenic	70829	ENSMUST00000036025.15	-2050	gain
chr1	130765001	130786999	Promoter (<=1kb)	433347	ENSMUST00000189150.1	0	gain
chr1	132535001	132551999	Promoter (<=1kb)	21367	ENSMUST00000186487.6	0	gain
chr1	132732001	132744999	Promoter (<=1kb)	269116	ENSMUST00000094569.10	0	gain
chr1	135309001	135338999	Promoter (<=1kb)	21854	ENSMUST00000081104.9	0	gain
chr1	140961001	140970999	Distal Intergenic	75910	ENSMUST00000193820.1	-304597	gain
chr1	154939001	154972999	Distal Intergenic	12290	ENSMUST00000188321.1	-54500	gain
chr1	155230001	155252999	Promoter (<=1kb)	207792	ENSMUST00000186156.6	0	gain
chr1	159520001	159526999	Promoter (<=1kb)	21960	ENSMUST00000192069.5	0	gain
chr1	160902001	160906999	Promoter (<=1kb)	381305	ENSMUST00000161609.7	0	gain
chr1	165754001	165768999	Promoter (<=1kb)	433375	ENSMUST00000111432.9	0	gain
chr1	166408001	166419999	Promoter (<=1kb)	71592	ENSMUST00000135673.7	0	gain
chr1	166512001	166594999	Distal Intergenic	226601	ENSMUST00000143922.1	-14413	gain
chr1	166608001	166625999	Exon (ENSMUST00000179496.1/ENSMUST00000179496.1, exon 1 of 1)	226604	ENSMUST00000046662.7	21694	gain
chr1	166980001	166992999	Exon (ENSMUST00000180995.2/100503962, exon 2 of 3)	100503962	ENSMUST00000180995.2	6729	gain
chr1	167374001	167414999	Promoter (<=1kb)	66447	ENSMUST00000028005.2	0	gain
chr1	167570001	167585999	Distal Intergenic	20183	ENSMUST00000015987.9	-12385	gain
chr1	167635001	167645999	3' UTR	20183	ENSMUST00000111380.1	16692	gain
chr1	167760001	167763999	Intron (ENSMUST00000111377.7/110648, intron 3 of 8)	110648	ENSMUST00000028003.8	70444	gain
chr1	169550001	169571999	Distal Intergenic	66977	ENSMUST00000111368.7	-18537	gain
chr1	170921001	170931999	Promoter (<=1kb)	98752	ENSMUST00000046322.13	0	gain
chr1	171392001	171411999	Promoter (<=1kb)	22278	ENSMUST00000159207.7	0	gain
chr1	171505001	171588999	Promoter (<=1kb)	16429	ENSMUST00000043094.12	0	gain
chr1	172604001	172614999	Promoter (1-2kb)	677296	ENSMUST00000193431.1	-1450	gain
chr1	178130001	178137999	Intron (ENSMUST00000191719.5/545391, intron 16 of 19)	78825	ENSMUST00000161075.7	-49418	gain
chr1	178150001	178178999	3' UTR	78825	ENSMUST00000161075.7	-8418	gain
chr1	178275001	178280999	Exon (ENSMUST00000192920.1/ENSMUST00000192920.1, exon 1 of 1)	66359	ENSMUST00000154437.1	-38131	gain
chr1	178518001	178535999	Promoter (<=1kb)	269152	ENSMUST00000193931.1	0	gain
chr1	180188001	180205999	Promoter (<=1kb)	67426	ENSMUST00000170472.7	0	gain
chr1	180212001	180229999	Promoter (<=1kb)	19165	ENSMUST00000193897.1	0	gain
chr1	180253001	180272999	Promoter (<=1kb)	19165	ENSMUST00000111106.7	0	gain
chr1	180979001	180994999	Promoter (1-2kb)	13849	ENSMUST00000154133.7	1171	gain
chr1	181541001	181551999	Distal Intergenic	403180	ENSMUST00000058825.4	-29550	gain
chr1	182343001	182349999	Promoter (1-2kb)	67948	ENSMUST00000194213.1	-1372	gain
chr1	182980001	182990999	Distal Intergenic	53791	ENSMUST00000195614.1	25173	gain
chr1	183371001	183387999	Promoter (<=1kb)	21339	ENSMUST00000097043.10	-982	gain
chr1	184263001	184285999	Distal Intergenic	63953	ENSMUST00000048655.7	228620	gain
chr1	184483001	184486999	Distal Intergenic	73590	ENSMUST00000188766.1	70692	gain
chr1	189961001	190000999	Distal Intergenic	226830	ENSMUST00000027897.7	-38638	gain
chr1	190978001	190993999	Promoter (<=1kb)	226841	ENSMUST00000166139.6	0	gain
chr1	191313001	191325999	Promoter (<=1kb)	66208	ENSMUST00000046770.9	0	gain
chr1	191929001	191936999	Distal Intergenic	98736	ENSMUST00000069573.5	-21474	gain
chr1	192454001	192462999	Intron (ENSMUST00000078470.11/16510, intron 10 of 10)	16510	ENSMUST00000151152.2	19261	gain
chr1	193251001	193254999	Exon (ENSMUST00000162977.1/ENSMUST00000162977.1, exon 2 of 3)	15483	ENSMUST00000159644.3	-7440	gain
chr1	195317001	195335999	Exon (ENSMUST00000194529.1/ENSMUST00000194529.1, exon 1 of 1)	12902	ENSMUST00000195120.5	-140285	gain
chr1	195371001	195371999	Distal Intergenic	12902	ENSMUST00000195120.5	-194285	gain
chr2	3050001	3061999	Distal Intergenic	269233	ENSMUST00000072955.11	-52225	gain
chr2	3080001	3117999	Promoter (<=1kb)	269233	ENSMUST00000072955.11	0	gain
chr2	3334001	3395999	Promoter (<=1kb)	78245	ENSMUST00000115089.1	0	gain
chr2	3401001	3405999	Distal Intergenic	99035	ENSMUST00000194918.5	-3791	gain
chr2	3514001	3571999	Promoter (<=1kb)	66540	ENSMUST00000226435.1	0	gain
chr2	4654001	4667999	Promoter (1-2kb)	67229	ENSMUST00000152362.6	-1888	gain
chr2	4836001	4851999	Distal Intergenic	109079	ENSMUST00000027973.13	-29565	gain
chr2	4865001	4876999	Distal Intergenic	109079	ENSMUST00000027973.13	-4565	gain
chr2	10726001	10744999	Distal Intergenic	100316831	ENSMUST00000116944.1	207846	gain
chr2	11042001	11062999	Exon (ENSMUST00000138416.2/ENSMUST00000138416.2, exon 2 of 4)	18761	ENSMUST00000028118.8	-109109	gain
chr2	11083001	11089999	Exon (ENSMUST00000122611.1/ENSMUST00000122611.1, exon 1 of 1)	18761	ENSMUST00000028118.8	-82109	gain
chr2	11131001	11142999	Distal Intergenic	18761	ENSMUST00000028118.8	-29109	gain
chr2	11228001	11241999	Promoter (1-2kb)	18761	ENSMUST00000102970.4	1133	gain
chr2	11250001	11272999	Promoter (<=1kb)	18761	ENSMUST00000195628.1	0	gain
chr2	11652001	11690999	3' UTR	16184	ENSMUST00000150890.2	9152	gain
chr2	11903001	11910999	Exon (ENSMUST00000193884.1/ENSMUST00000193884.1, exon 2 of 4)	320816	ENSMUST00000142622.1	116843	gain
chr2	18628001	18633999	Distal Intergenic	12238	ENSMUST00000171845.7	-38385	gain
chr2	19194001	19209999	Promoter (<=1kb)	70882	ENSMUST00000049255.6	0	gain
chr2	22870001	22891999	3' UTR	56075	ENSMUST00000148072.7	-3523	gain
chr2	23046001	23065999	Distal Intergenic	74159	ENSMUST00000227663.1	-2168	gain
chr2	23283001	23299999	Distal Intergenic	18232	ENSMUST00000102945.1	-21247	gain
chr2	24403001	24417999	Promoter (<=1kb)	215632	ENSMUST00000132924.1	0	gain
chr2	24570001	24578999	Distal Intergenic	12287	ENSMUST00000131861.1	28535	gain
chr2	25230001	25243999	Promoter (<=1kb)	142681	ENSMUST00000006638.7	0	gain
chr2	25380001	25387999	Distal Intergenic	72080	ENSMUST00000129214.1	4041	gain
chr2	25475001	25491999	Promoter (1-2kb)	77701	ENSMUST00000114245.1	1433	gain
chr2	25640001	25659999	Promoter (<=1kb)	13863	ENSMUST00000100312.9	0	gain
chr2	25665001	25697999	Promoter (<=1kb)	332578	ENSMUST00000058912.2	0	gain
chr2	25716001	25751999	Promoter (<=1kb)	383678	ENSMUST00000114192.1	0	gain
chr2	25761001	25769999	Promoter (<=1kb)	16820	ENSMUST00000028304.3	0	gain
chr2	26025001	26055999	3' UTR	98766	ENSMUST00000036509.13	-3254	gain
chr2	26253001	26264999	Exon (ENSMUST00000217256.1/329366, exon 15 of 26)	227638	ENSMUST00000036187.8	-15476	gain
chr2	26274001	26282999	Exon (ENSMUST00000217256.1/329366, exon 5 of 26)	329366	ENSMUST00000217256.1	11439	gain
chr2	26648001	26883999	Promoter (<=1kb)	16821	ENSMUST00000028283.1	0	gain
chr2	26937001	26946999	Exon (ENSMUST00000153771.7/279029, exon 3 of 6)	279029	ENSMUST00000055406.8	2932	gain
chr2	26966001	26994999	Promoter (<=1kb)	279028	ENSMUST00000014996.13	0	gain
chr2	27024001	27047999	Promoter (<=1kb)	227659	ENSMUST00000102890.10	0	gain
chr2	27488001	27507999	Promoter (<=1kb)	67382	ENSMUST00000154316.7	0	gain
chr2	27759001	27770999	3' UTR	20181	ENSMUST00000148756.1	18800	gain
chr2	28507001	28512999	Promoter (<=1kb)	19730	ENSMUST00000135803.7	-126	gain
chr2	29107001	29122999	Promoter (1-2kb)	269254	ENSMUST00000129544.7	-1182	gain
chr2	29285001	29314999	Distal Intergenic	68975	ENSMUST00000028139.10	-31820	gain
chr2	29333001	29345999	Promoter (<=1kb)	68975	ENSMUST00000028139.10	-820	gain
chr2	29482001	29494999	Promoter (1-2kb)	68975	ENSMUST00000162773.1	-1512	gain
chr2	29571001	29616999	Distal Intergenic	107746	ENSMUST00000095087.10	-2721	gain
chr2	30153001	30169999	Promoter (1-2kb)	13804	ENSMUST00000015481.5	-1494	gain
chr2	30213001	30231999	Distal Intergenic	241296	ENSMUST00000113654.7	-5716	gain
chr2	30919001	30937999	Exon (ENSMUST00000132244.1/ENSMUST00000132244.1, exon 1 of 3)	30934	ENSMUST00000028199.11	-14960	gain
chr2	31331001	31339999	Exon (ENSMUST00000113532.8/665700, exon 2 of 98)	665700	ENSMUST00000226996.1	16586	gain
chr2	31345001	31368999	Exon (ENSMUST00000113532.8/665700, exon 8 of 98)	665700	ENSMUST00000226996.1	30586	gain
chr2	31389001	31394999	3' UTR	665700	ENSMUST00000130375.1	-5278	gain
chr2	31919001	31929999	Promoter (<=1kb)	23928	ENSMUST00000135995.1	0	gain
chr2	32117001	32129999	Distal Intergenic	227721	ENSMUST00000146502.1	20846	gain
chr2	32325001	32337999	Exon (ENSMUST00000113352.8/13429, exon 6 of 22)	13429	ENSMUST00000129156.4	-4420	gain
chr2	32716001	32741999	Promoter (<=1kb)	27387	ENSMUST00000074248.10	0	gain
chr2	34827001	34844999	Promoter (<=1kb)	30050	ENSMUST00000131534.7	-690	gain
chr2	34936001	34954999	3' UTR	22029	ENSMUST00000201690.1	3137	gain
chr2	35978001	36028999	Promoter (<=1kb)	74410	ENSMUST00000028248.10	0	gain
chr2	36049001	36064999	Promoter (<=1kb)	68375	ENSMUST00000070112.5	0	gain
chr2	36254001	36319999	Exon (ENSMUST00000121252.2/ENSMUST00000121252.2, exon 1 of 1)	19224	ENSMUST00000133777.1	11526	gain
chr2	36327001	36342999	Exon (ENSMUST00000213375.1/ENSMUST00000213375.1, exon 1 of 1)	258949	ENSMUST00000091006.1	-33779	gain
chr2	37230001	37241999	Distal Intergenic	236509	ENSMUST00000091001.1	10510	gain
chr2	37261001	37278999	Promoter (<=1kb)	545417	ENSMUST00000213819.1	0	gain
chr2	37285001	37321999	Distal Intergenic	258371	ENSMUST00000053990.6	-9750	gain
chr2	39229001	39253999	Exon (ENSMUST00000117490.2/ENSMUST00000117490.2, exon 1 of 1)	67857	ENSMUST00000028087.5	-2550	gain
chr2	46747001	46763999	Distal Intergenic	69405	ENSMUST00000134308.1	1050201	gain
chr2	51552001	51555999	Distal Intergenic	387511	ENSMUST00000070028.2	-71512	gain
chr2	51945001	51947999	Downstream (<1kb)	64685	ENSMUST00000142868.1	4578	gain
chr2	60582001	60595999	Downstream (2-3kb)	18779	ENSMUST00000150373.1	-28693	gain
chr2	65234001	65242999	Promoter (<=1kb)	319876	ENSMUST00000112429.8	0	gain
chr2	69714001	69722999	Promoter (<=1kb)	228005	ENSMUST00000090858.9	0	gain
chr2	73558001	73569999	3' UTR	11435	ENSMUST00000028515.3	10339	gain
chr2	77948001	77962999	Promoter (1-2kb)	80744	ENSMUST00000065889.9	-1626	gain
chr2	84815001	84825999	Promoter (<=1kb)	68678	ENSMUST00000028471.5	0	gain
chr2	91102001	91127999	Promoter (<=1kb)	17868	ENSMUST00000111430.9	0	gain
chr2	91389001	91407999	Exon (ENSMUST00000116857.2/ENSMUST00000116857.2, exon 1 of 1)	228356	ENSMUST00000064652.13	36623	gain
chr2	91724001	91729999	Promoter (<=1kb)	228361	ENSMUST00000099712.9	-135	gain
chr2	92091001	92094999	Promoter (<=1kb)	192285	ENSMUST00000044036.14	0	gain
chr2	93349001	93377999	Distal Intergenic	241556	ENSMUST00000152141.1	-14496	gain
chr2	97484001	97492999	Intron (ENSMUST00000135431.7/241568, intron 5 of 6)	241568	ENSMUST00000170144.1	15912	gain
chr2	104112001	104127999	Promoter (<=1kb)	68243	ENSMUST00000040374.5	0	gain
chr2	112423001	112448999	Distal Intergenic	73024	ENSMUST00000069747.5	-5998	gain
chr2	113882001	113885999	Distal Intergenic	228482	ENSMUST00000110948.7	-33340	gain
chr2	117229001	117247999	Promoter (1-2kb)	68215	ENSMUST00000140936.1	-1740	gain
chr2	118508001	118522999	Distal Intergenic	171543	ENSMUST00000143583.1	21588	gain
chr2	119588001	119591999	Distal Intergenic	66602	ENSMUST00000147425.1	-2298	gain
chr2	120153001	120161999	Promoter (<=1kb)	98878	ENSMUST00000028755.7	0	gain
chr2	120189001	120198999	Promoter (<=1kb)	329502	ENSMUST00000136845.7	0	gain
chr2	120230001	120263999	Promoter (<=1kb)	329502	ENSMUST00000090071.4	0	gain
chr2	121075001	121099999	Promoter (<=1kb)	74176	ENSMUST00000028721.7	0	gain
chr2	122401001	122423999	Distal Intergenic	269346	ENSMUST00000110525.7	-2478	gain
chr2	122722001	122737999	Promoter (<=1kb)	75915	ENSMUST00000150154.1	363	gain
chr2	124791001	124799999	Distal Intergenic	214968	ENSMUST00000103238.1	137366	gain
chr2	126686001	126706999	Promoter (<=1kb)	84092	ENSMUST00000138859.1	-329	gain
chr2	127143001	127199999	Promoter (<=1kb)	73338	ENSMUST00000132773.1	0	gain
chr2	127450001	127460999	3' UTR	68126	ENSMUST00000146757.7	-5436	gain
chr2	127521001	127573999	Promoter (<=1kb)	192212	ENSMUST00000028855.13	0	gain
chr2	127614001	127712999	Promoter (<=1kb)	17153	ENSMUST00000028854.14	0	gain
chr2	128562001	128562999	Distal Intergenic	241634	ENSMUST00000155430.7	-28210	gain
chr2	129300001	129312999	Promoter (<=1kb)	16175	ENSMUST00000028882.1	0	gain
chr2	129344001	129362999	Exon (ENSMUST00000118705.1/ENSMUST00000118705.1, exon 1 of 1)	16176	ENSMUST00000141979.1	4352	gain
chr2	129697001	129723999	Promoter (<=1kb)	18610	ENSMUST00000028883.11	0	gain
chr2	130230001	130248999	Exon (ENSMUST00000077988.7/192140, exon 9 of 20)	67134	ENSMUST00000103198.10	-25431	gain
chr2	130380001	130390999	3' UTR	56264	ENSMUST00000130533.1	2277	gain
chr2	131102001	131119999	Distal Intergenic	72630	ENSMUST00000099349.9	-7281	gain
chr2	131654001	131665999	Intron (ENSMUST00000138080.1/ENSMUST00000138080.1, intron 2 of 2)	11550	ENSMUST00000103184.3	-91718	gain
chr2	131811001	131819999	Downstream (<1kb)	414081	ENSMUST00000140443.1	27624	gain
chr2	131962001	131969999	Distal Intergenic	26434	ENSMUST00000110169.1	10964	gain
chr2	132896001	132899999	Distal Intergenic	320974	ENSMUST00000049787.2	-15110	gain
chr2	132907001	132912999	Exon (ENSMUST00000134937.1/241639, exon 13 of 14)	320974	ENSMUST00000049787.2	-26110	gain
chr2	138934001	138945999	Distal Intergenic	100316816	ENSMUST00000158358.1	114072	gain
chr2	139708001	139734999	Exon (ENSMUST00000184404.7/319909, exon 2 of 6)	319909	ENSMUST00000099307.3	29823	gain
chr2	143044001	143061999	Promoter (1-2kb)	20639	ENSMUST00000008477.12	-1040	gain
chr2	144444001	144459999	Promoter (<=1kb)	668917	ENSMUST00000124788.1	0	gain
chr2	145936001	145965999	Promoter (<=1kb)	66877	ENSMUST00000001818.4	-987	gain
chr2	148908001	148923999	Distal Intergenic	13010	ENSMUST00000144845.1	-32309	gain
chr2	149116001	149139999	Distal Intergenic	13010	ENSMUST00000144845.1	-240309	gain
chr2	150194001	150202999	Distal Intergenic	100271882	ENSMUST00000109929.2	3608	gain
chr2	150248001	150270999	Promoter (<=1kb)	100216455	ENSMUST00000109922.1	0	gain
chr2	150365001	150380999	Exon (ENSMUST00000122345.1/ENSMUST00000122345.1, exon 1 of 1)	69277	ENSMUST00000051153.5	-2236	gain
chr2	150453001	150480999	Promoter (1-2kb)	668923	ENSMUST00000109916.7	-1515	gain
chr2	151044001	151089999	Promoter (<=1kb)	433486	ENSMUST00000139910.1	0	gain
chr2	151110001	151123999	Exon (ENSMUST00000158265.1/ENSMUST00000158265.1, exon 1 of 1)	433486	ENSMUST00000178211.1	9393	gain
chr2	151130001	151138999	Distal Intergenic	433486	ENSMUST00000178211.1	29393	gain
chr2	151340001	151358999	Distal Intergenic	74660	ENSMUST00000157058.1	37973	gain
chr2	151364001	151380999	Exon (ENSMUST00000122433.2/ENSMUST00000122433.2, exon 1 of 2)	100125594	ENSMUST00000139919.1	39222	gain
chr2	151418001	151492999	Promoter (<=1kb)	100125594	ENSMUST00000127020.7	0	gain
chr2	151653001	151678999	Promoter (<=1kb)	668929	ENSMUST00000096439.3	0	gain
chr2	151866001	151892999	3' UTR	11602	ENSMUST00000028955.5	-18211	gain
chr2	152199001	152220999	Distal Intergenic	12995	ENSMUST00000099224.9	-5840	gain
chr2	152524001	152532999	Distal Intergenic	545475	ENSMUST00000121912.1	5746	gain
chr2	152640001	152668999	Promoter (<=1kb)	75662	ENSMUST00000139912.1	0	gain
chr2	152902001	152964999	Promoter (<=1kb)	14239	ENSMUST00000099200.2	0	gain
chr2	152990001	153002999	Promoter (<=1kb)	74711	ENSMUST00000150218.1	0	gain
chr2	153017001	153085999	Promoter (<=1kb)	228787	ENSMUST00000037235.6	0	gain
chr2	153102001	153174999	Promoter (<=1kb)	15162	ENSMUST00000189688.1	0	gain
chr2	153275001	153291999	Promoter (<=1kb)	16569	ENSMUST00000028977.6	0	gain
chr2	153525001	153531999	Promoter (<=1kb)	329540	ENSMUST00000035346.13	0	gain
chr2	153556001	153562999	Distal Intergenic	329540	ENSMUST00000035346.13	-26030	gain
chr2	153855001	153868999	3' UTR	76407	ENSMUST00000028982.4	2085	gain
chr2	153983001	153997999	Exon (ENSMUST00000109753.2/545477, exon 3 of 11)	545477	ENSMUST00000109753.2	8056	gain
chr2	154033001	154042999	Distal Intergenic	19194	ENSMUST00000132933.1	18405	gain
chr2	154169001	154178999	Distal Intergenic	67135	ENSMUST00000028986.2	6394	gain
chr2	154272001	154277999	Distal Intergenic	71425	ENSMUST00000126084.1	4319	gain
chr2	154605001	154610999	Promoter (1-2kb)	59038	ENSMUST00000000896.10	-1293	gain
chr2	154729001	154753999	Exon (ENSMUST00000155334.1/ENSMUST00000155334.1, exon 1 of 3)	19383	ENSMUST00000109701.9	-37097	gain
chr2	155361001	155365999	Distal Intergenic	228812	ENSMUST00000077626.12	-3571	gain
chr2	155595001	155622999	Promoter (<=1kb)	668940	ENSMUST00000092995.5	0	gain
chr2	155748001	155784999	Promoter (<=1kb)	17391	ENSMUST00000029141.5	0	gain
chr2	155798001	155813999	Promoter (<=1kb)	17391	ENSMUST00000135945.1	0	gain
chr2	155828001	155840999	Promoter (<=1kb)	71405	ENSMUST00000029143.5	0	gain
chr2	157508001	157550999	Exon (ENSMUST00000117142.1/ENSMUST00000117142.1, exon 1 of 1)	53619	ENSMUST00000134239.1	9008	gain
chr2	158646001	158671999	Promoter (<=1kb)	228852	ENSMUST00000129902.1	0	gain
chr2	160056001	160076999	Distal Intergenic	71613	ENSMUST00000140319.1	39348	gain
chr2	161649001	161654999	Intron (ENSMUST00000109443.7/19281, intron 16 of 30)	19281	ENSMUST00000153770.1	145156	gain
chr2	162326001	162330999	Intron (ENSMUST00000109443.7/19281, intron 2 of 30)	77645	ENSMUST00000151688.1	-59814	gain
chr2	162909001	162930999	Promoter (<=1kb)	67996	ENSMUST00000193611.5	-529	gain
chr2	162984001	162994999	Promoter (<=1kb)	27219	ENSMUST00000018012.13	0	gain
chr2	163000001	163014999	Promoter (1-2kb)	27219	ENSMUST00000139053.1	1889	gain
chr2	163372001	163399999	Promoter (<=1kb)	59091	ENSMUST00000017961.10	0	gain
chr2	163432001	163440999	Promoter (<=1kb)	228858	ENSMUST00000109420.9	0	gain
chr2	163492001	163511999	Promoter (<=1kb)	100043899	ENSMUST00000109416.2	0	gain
chr2	163528001	163529999	Intron (ENSMUST00000143911.7/15378, intron 1 of 2)	68314	ENSMUST00000125811.1	11693	gain
chr2	163544001	163550999	Promoter (<=1kb)	15378	ENSMUST00000131658.1	0	gain
chr2	163559001	163581999	3' UTR	15378	ENSMUST00000137449.1	8918	gain
chr2	164335001	164351999	Promoter (1-2kb)	20944	ENSMUST00000149370.1	1551	gain
chr2	164362001	164364999	Intron (ENSMUST00000167427.1/20568, intron 1 of 2)	20568	ENSMUST00000109367.9	-5494	gain
chr2	164585001	164613999	Promoter (<=1kb)	209351	ENSMUST00000099096.8	0	gain
chr2	164628001	164640999	Promoter (<=1kb)	277345	ENSMUST00000109336.1	0	gain
chr2	164666001	164678999	Promoter (<=1kb)	629761	ENSMUST00000109332.7	0	gain
chr2	164684001	164732999	Promoter (<=1kb)	408190	ENSMUST00000088260.1	0	gain
chr2	164774001	164786999	Promoter (<=1kb)	101113	ENSMUST00000174070.7	0	gain
chr2	165447001	165456999	Exon (ENSMUST00000152284.1/ENSMUST00000152284.1, exon 3 of 3)	114644	ENSMUST00000147107.1	16200	gain
chr2	167000001	167013999	Promoter (1-2kb)	228889	ENSMUST00000018143.15	-1194	gain
chr2	167274001	167289999	Exon (ENSMUST00000118980.1/ENSMUST00000118980.1, exon 1 of 1)	56336	ENSMUST00000149698.1	15699	gain
chr2	167391001	167415999	Distal Intergenic	77031	ENSMUST00000047815.12	-5713	gain
chr2	167876001	167919999	Distal Intergenic	19246	ENSMUST00000147210.7	-12058	gain
chr2	167985001	168016999	Promoter (<=1kb)	69553	ENSMUST00000123782.7	0	gain
chr2	168238001	168245999	Exon (ENSMUST00000122080.1/ENSMUST00000122080.1, exon 1 of 1)	69372	ENSMUST00000099071.4	7379	gain
chr2	168967001	168981999	Promoter (<=1kb)	75508	ENSMUST00000140241.1	0	gain
chr2	169724001	169746999	Intron (ENSMUST00000109159.2/228911, intron 1 of 2)	228911	ENSMUST00000109157.1	90325	gain
chr2	169904001	169916999	3' UTR	228911	ENSMUST00000140699.1	18166	gain
chr2	170396001	170420999	Promoter (<=1kb)	76960	ENSMUST00000154650.7	0	gain
chr2	171945001	171949999	Distal Intergenic	75655	ENSMUST00000151904.1	12132	gain
chr2	172222001	172233999	Distal Intergenic	17201	ENSMUST00000038532.1	-14493	gain
chr2	172239001	172263999	Promoter (<=1kb)	17201	ENSMUST00000038532.1	0	gain
chr2	172270001	172280999	Distal Intergenic	17201	ENSMUST00000038532.1	21509	gain
chr2	172390001	172394999	Promoter (<=1kb)	320664	ENSMUST00000099061.8	0	gain
chr2	172419001	172439999	Promoter (<=1kb)	66404	ENSMUST00000029005.3	-557	gain
chr2	172511001	172517999	Distal Intergenic	21420	ENSMUST00000030391.8	-31594	gain
chr2	173063001	173082999	Distal Intergenic	74161	ENSMUST00000142207.7	-27836	gain
chr2	173114001	173127999	Promoter (<=1kb)	664799	ENSMUST00000094287.9	0	gain
chr2	173212001	173216999	Promoter (1-2kb)	58203	ENSMUST00000146802.1	1898	gain
chr2	173497001	173512999	Distal Intergenic	72221	ENSMUST00000029023.3	-9587	gain
chr2	173971001	173986999	Exon (ENSMUST00000120437.1/ENSMUST00000120437.1, exon 1 of 1)	228960	ENSMUST00000155000.7	-89309	gain
chr2	174138001	174144999	Intron (ENSMUST00000131346.1/100038374, intron 2 of 3)	100038374	ENSMUST00000166709.1	-12113	gain
chr2	174377001	174381999	Distal Intergenic	14683	ENSMUST00000129534.1	32351	gain
chr2	174951001	174961999	Distal Intergenic	664987	ENSMUST00000072895.9	105764	gain
chr2	177273001	177378999	Exon (ENSMUST00000108959.2/ENSMUST00000108959.2, exon 1 of 4)	628308	ENSMUST00000099002.9	-85734	gain
chr2	177543001	177592999	5' UTR	433520	ENSMUST00000108940.2	34431	gain
chr2	177806001	177823999	Distal Intergenic	329575	ENSMUST00000188914.6	10647	gain
chr2	177926001	177935999	Promoter (<=1kb)	78703	ENSMUST00000081529.10	-388	gain
chr2	177972001	177997999	Exon (ENSMUST00000120408.1/ENSMUST00000120408.1, exon 1 of 3)	665211	ENSMUST00000108930.8	-14704	gain
chr2	178378001	178420999	Promoter (<=1kb)	228966	ENSMUST00000058678.4	0	gain
chr2	180348001	180360999	Distal Intergenic	14464	ENSMUST00000015771.2	-13302	gain
chr2	180522001	180531999	Intron (ENSMUST00000029084.8/18216, intron 1 of 3)	18216	ENSMUST00000170448.1	21774	gain
chr2	180561001	180580999	Promoter (<=1kb)	73247	ENSMUST00000169630.7	-305	gain
chr2	181132001	181185999	Promoter (<=1kb)	13628	ENSMUST00000055990.7	0	gain
chr2	181453001	181492999	Promoter (<=1kb)	72147	ENSMUST00000029106.12	0	gain
chr2	181895001	181947999	Exon (ENSMUST00000119395.1/ENSMUST00000119395.1, exon 1 of 1)	67005	ENSMUST00000153214.1	30641	gain
chr2	181962001	182003999	Promoter (<=1kb)	672125	ENSMUST00000071760.7	0	gain
chr2	182009001	182013999	Distal Intergenic	672125	ENSMUST00000236373.1	17872	gain
chr3	5860001	5861999	Distal Intergenic	19302	ENSMUST00000059021.9	-283762	gain
chr3	8570001	8593999	Distal Intergenic	102635065	ENSMUST00000191988.1	-34052	gain
chr3	10250001	10257999	Promoter (<=1kb)	75497	ENSMUST00000172126.7	0	gain
chr3	19093001	19103999	Distal Intergenic	74252	ENSMUST00000029125.9	59066	gain
chr3	19166001	19185999	Promoter (1-2kb)	67472	ENSMUST00000130806.7	-1328	gain
chr3	21698001	21698999	Distal Intergenic	81004	ENSMUST00000193734.5	-377653	gain
chr3	29911001	29915999	Intron (ENSMUST00000193549.1/102636083, intron 1 of 1)	102636083	ENSMUST00000193549.1	19987	gain
chr3	32613001	32618999	Promoter (<=1kb)	14696	ENSMUST00000155737.7	0	gain
chr3	32778001	32807999	Distal Intergenic	72607	ENSMUST00000072312.11	-9547	gain
chr3	35675001	35680999	Distal Intergenic	625963	ENSMUST00000198751.4	-8838	gain
chr3	42946001	42951999	Distal Intergenic	73852	ENSMUST00000195030.1	1194805	gain
chr3	50709001	50712999	Distal Intergenic	26570	ENSMUST00000142932.2	-265387	gain
chr3	52511001	52532999	Promoter (<=1kb)	102631981	ENSMUST00000195035.1	0	gain
chr3	55007001	55016999	Distal Intergenic	12427	ENSMUST00000198102.4	33639	gain
chr3	56182001	56189999	Promoter (<=1kb)	26422	ENSMUST00000029374.7	0	gain
chr3	62109001	62130999	Exon (ENSMUST00000195726.1/ENSMUST00000195726.1, exon 1 of 1)	622434	ENSMUST00000079300.12	-207345	gain
chr3	62508001	62526999	Promoter (<=1kb)	72162	ENSMUST00000029336.5	-997	gain
chr3	66915001	66932999	Distal Intergenic	20429	ENSMUST00000162060.8	45448	gain
chr3	67562001	67582999	Promoter (<=1kb)	66868	ENSMUST00000029344.9	0	gain
chr3	82335001	82347999	Distal Intergenic	213582	ENSMUST00000193559.5	-10045	gain
chr3	87517001	87525999	Promoter (<=1kb)	27049	ENSMUST00000119109.7	0	gain
chr3	88061001	88077999	Promoter (<=1kb)	214191	ENSMUST00000064550.5	0	gain
chr3	88427001	88433999	Promoter (1-2kb)	229517	ENSMUST00000057935.8	-1862	gain
chr3	89273001	89285999	Promoter (<=1kb)	13636	ENSMUST00000029566.8	0	gain
chr3	89968001	89986999	Exon (ENSMUST00000199555.2/ENSMUST00000199555.2, exon 1 of 6)	54667	ENSMUST00000168276.7	-4493	gain
chr3	90634001	90670999	Promoter (<=1kb)	20201	ENSMUST00000069927.9	0	gain
chr3	90692001	90735999	Promoter (<=1kb)	20202	ENSMUST00000069960.11	0	gain
chr3	90742001	90772999	Exon (ENSMUST00000197218.1/ENSMUST00000197218.1, exon 1 of 1)	384997	ENSMUST00000156268.1	3868	gain
chr3	90783001	90841999	Distal Intergenic	384997	ENSMUST00000156268.1	44868	gain
chr3	93438001	93454999	Promoter (<=1kb)	99681	ENSMUST00000064257.5	0	gain
chr3	93520001	93528999	Promoter (<=1kb)	20195	ENSMUST00000029515.4	0	gain
chr3	93629001	93638999	Exon (ENSMUST00000193009.1/ENSMUST00000193009.1, exon 1 of 1)	399673	ENSMUST00000191960.1	13687	gain
chr3	93744001	93841999	Promoter (<=1kb)	399674	ENSMUST00000081780.3	0	gain
chr3	93930001	93936999	3' UTR	399676	ENSMUST00000098879.1	24315	gain
chr3	94188001	94199999	5' UTR	100043188	ENSMUST00000161475.1	-9808	gain
chr3	94216001	94242999	Exon (ENSMUST00000160440.1/ENSMUST00000160440.1, exon 1 of 1)	100043188	ENSMUST00000161475.1	-37808	gain
chr3	95356001	95385999	Promoter (<=1kb)	84505	ENSMUST00000124638.7	0	gain
chr3	96905001	96920999	Promoter (<=1kb)	67549	ENSMUST00000029738.13	0	gain
chr3	97147001	97159999	Promoter (<=1kb)	66659	ENSMUST00000090759.4	0	gain
chr3	97342001	97353999	Distal Intergenic	77578	ENSMUST00000196586.1	-44084	gain
chr3	102043001	102046999	Distal Intergenic	18072	ENSMUST00000198675.1	32846	gain
chr3	102431001	102442999	Intron (ENSMUST00000196720.4/319951, intron 3 of 4)	18049	ENSMUST00000035952.4	-26920	gain
chr3	104686001	104705999	Exon (ENSMUST00000158827.1/ENSMUST00000158827.1, exon 1 of 1)	20501	ENSMUST00000046212.1	47333	gain
chr3	105257001	105283999	Distal Intergenic	78635	ENSMUST00000143893.1	167728	gain
chr3	106286001	106294999	Exon (ENSMUST00000197160.1/ENSMUST00000197160.1, exon 5 of 10)	104183	ENSMUST00000082219.5	-66494	gain
chr3	106657001	106720999	Promoter (<=1kb)	321000	ENSMUST00000098751.9	0	gain
chr3	106803001	106813999	Distal Intergenic	258482	ENSMUST00000059486.2	8583	gain
chr3	106837001	106877999	Exon (ENSMUST00000197932.1/ENSMUST00000197932.1, exon 2 of 4)	258482	ENSMUST00000059486.2	-14419	gain
chr3	106887001	106899999	Distal Intergenic	258482	ENSMUST00000059486.2	-64419	gain
chr3	107159001	107171999	Distal Intergenic	242151	ENSMUST00000055064.7	-11057	gain
chr3	108160001	108163999	Distal Intergenic	229714	ENSMUST00000116284.1	-5119	gain
chr3	108244001	108248999	Exon (ENSMUST00000125852.1/ENSMUST00000125852.1, exon 2 of 2)	26442	ENSMUST00000090569.9	-7927	gain
chr3	109074001	109090999	Promoter (<=1kb)	74686	ENSMUST00000029478.4	0	gain
chr3	123387001	123408999	Promoter (<=1kb)	210529	ENSMUST00000029759.15	-893	gain
chr3	123675001	123681999	Intron (ENSMUST00000137404.7/83398, intron 1 of 13)	83398	ENSMUST00000199046.4	-2424	gain
chr3	127685001	127768999	Promoter (<=1kb)	71481	ENSMUST00000198955.4	0	gain
chr3	128204001	128214999	Exon (ENSMUST00000197413.4/402774, exon 2 of 6)	402774	ENSMUST00000196617.1	16554	gain
chr3	130398001	130411999	Intron (ENSMUST00000143830.2/77018, intron 4 of 19)	71760	ENSMUST00000166187.7	-205449	gain
chr3	131825001	131826999	Intron (ENSMUST00000197726.1/ENSMUST00000197726.1, intron 1 of 3)	56811	ENSMUST00000029665.6	-258293	gain
chr3	132618001	132622999	Distal Intergenic	433653	ENSMUST00000212804.1	-6821	gain
chr3	140158001	140158999	Distal Intergenic	102465198	ENSMUST00000184427.1	129752	gain
chr3	144071001	144105999	Exon (ENSMUST00000198202.1/ENSMUST00000198202.1, exon 4 of 5)	16911	ENSMUST00000148128.1	88819	gain
chr3	145694001	145704999	Distal Intergenic	16007	ENSMUST00000029846.4	-44020	gain
chr3	146200001	146210999	Distal Intergenic	68279	ENSMUST00000169984.1	7918	gain
chr3	146815001	146829999	Distal Intergenic	18749	ENSMUST00000102515.9	-2041	gain
chr3	147449001	147449999	Distal Intergenic	70892	ENSMUST00000197547.1	505081	gain
chr3	154642001	154652999	Distal Intergenic	209601	ENSMUST00000098496.8	-10860	gain
chr3	157928001	157944999	Exon (ENSMUST00000198623.4/ENSMUST00000198623.4, exon 2 of 3)	433667	ENSMUST00000199727.4	-2240	gain
chr3	159939001	159939999	Distal Intergenic	68151	ENSMUST00000196276.1	99091	gain
chr4	3470001	3486999	Distal Intergenic	100499523	ENSMUST00000174896.2	-50091	gain
chr4	10905001	10917999	Distal Intergenic	67157	ENSMUST00000142026.1	25462	gain
chr4	11443001	11483999	Promoter (1-2kb)	66185	ENSMUST00000055372.13	-1959	gain
chr4	12841001	12850999	Distal Intergenic	208820	ENSMUST00000143186.7	-55839	gain
chr4	24283001	24298999	Distal Intergenic	212377	ENSMUST00000173079.7	-197452	gain
chr4	31354001	31354999	Distal Intergenic	26409	ENSMUST00000037607.10	-609098	gain
chr4	32589001	32612999	Promoter (<=1kb)	14610	ENSMUST00000056517.2	0	gain
chr4	33291001	33295999	Promoter (<=1kb)	108767	ENSMUST00000137589.1	-838	gain
chr4	40707001	40716999	Exon (ENSMUST00000117897.1/ENSMUST00000117897.1, exon 1 of 1)	66408	ENSMUST00000030119.9	-3807	gain
chr4	40758001	40787999	Promoter (<=1kb)	74255	ENSMUST00000030117.4	-78	gain
chr4	41053001	41068999	Distal Intergenic	11832	ENSMUST00000030136.12	-4862	gain
chr4	41598001	41608999	Exon (ENSMUST00000102963.9/68922, exon 5 of 20)	68922	ENSMUST00000143198.1	-22645	gain
chr4	41742001	41754999	Promoter (<=1kb)	18391	ENSMUST00000148223.7	0	gain
chr4	42807001	42811999	Intron (ENSMUST00000068158.9/102638670, intron 3 of 4)	100504362	ENSMUST00000095114.4	-33008	gain
chr4	43590001	43636999	Promoter (<=1kb)	230103	ENSMUST00000030191.14	0	gain
chr4	43658001	43669999	Promoter (<=1kb)	242408	ENSMUST00000056474.6	0	gain
chr4	43765001	43791999	Promoter (<=1kb)	29848	ENSMUST00000117959.2	0	gain
chr4	43800001	43817999	Exon (ENSMUST00000117665.1/ENSMUST00000117665.1, exon 1 of 2)	29846	ENSMUST00000079465.4	3434	gain
chr4	44443001	44578999	3' UTR	100628590	ENSMUST00000175020.1	28569	gain
chr4	45173001	45195999	Promoter (<=1kb)	666060	ENSMUST00000134280.7	0	gain
chr4	45322001	45340999	Promoter (1-2kb)	242418	ENSMUST00000155551.7	-1102	gain
chr4	46197001	46213999	Promoter (<=1kb)	22590	ENSMUST00000030013.11	-690	gain
chr4	46219001	46225999	Distal Intergenic	22590	ENSMUST00000030013.11	-22690	gain
chr4	46233001	46251999	Exon (ENSMUST00000121512.1/ENSMUST00000121512.1, exon 1 of 1)	22590	ENSMUST00000030013.11	-36690	gain
chr4	46270001	46283999	Exon (ENSMUST00000117947.1/ENSMUST00000117947.1, exon 1 of 3)	110805	ENSMUST00000095097.2	-59610	gain
chr4	46594001	46620999	Promoter (<=1kb)	107684	ENSMUST00000107756.3	0	gain
chr4	46774001	46778999	Intron (ENSMUST00000107749.3/242425, intron 7 of 18)	242425	ENSMUST00000205643.1	-49610	gain
chr4	46982001	47010999	Promoter (<=1kb)	242425	ENSMUST00000107749.3	0	gain
chr4	47329001	47340999	Distal Intergenic	21812	ENSMUST00000007757.14	-12223	gain
chr4	55317001	55322999	Distal Intergenic	19359	ENSMUST00000030134.8	-27044	gain
chr4	56329001	56342999	Distal Intergenic	11471	ENSMUST00000095080.4	398444	gain
chr4	62149001	62170999	Promoter (<=1kb)	381531	ENSMUST00000077719.3	0	gain
chr4	62779001	62782999	Distal Intergenic	50780	ENSMUST00000153875.2	78306	gain
chr4	62902001	62903999	Distal Intergenic	72701	ENSMUST00000030043.12	-61574	gain
chr4	82879001	82888999	Promoter (<=1kb)	12622	ENSMUST00000048430.3	0	gain
chr4	85694001	85753999	Intron (ENSMUST00000213098.1/77739, intron 1 of 3)	77739	ENSMUST00000213098.1	179829	gain
chr4	86886001	86898999	Exon (ENSMUST00000045224.13/230379, exon 2 of 6)	230379	ENSMUST00000128712.1	11587	gain
chr4	88616001	88631999	5' UTR	381590	ENSMUST00000156062.1	2143	gain
chr4	88729001	88742999	Exon (ENSMUST00000233397.1/ENSMUST00000233397.1, exon 2 of 3)	242521	ENSMUST00000094993.2	-6536	gain
chr4	95041001	95043999	Intron (ENSMUST00000145411.1/ENSMUST00000145411.1, intron 1 of 1)	16476	ENSMUST00000107094.1	8223	gain
chr4	96363001	96379999	Exon (ENSMUST00000117776.1/ENSMUST00000117776.1, exon 2 of 3)	100066	ENSMUST00000015368.7	-14339	gain
chr4	98383001	98397999	Promoter (<=1kb)	12695	ENSMUST00000141796.1	0	gain
chr4	98832001	98843999	Distal Intergenic	545660	ENSMUST00000097964.2	-8161	gain
chr4	99691001	99715999	Promoter (<=1kb)	320438	ENSMUST00000137473.7	0	gain
chr4	103756001	103761999	Intron (ENSMUST00000143294.7/13131, intron 1 of 3)	13131	ENSMUST00000106827.7	136336	gain
chr4	106680001	106703999	Promoter (<=1kb)	381538	ENSMUST00000142954.1	0	gain
chr4	106709001	106732999	Promoter (<=1kb)	381538	ENSMUST00000106770.7	0	gain
chr4	107936001	107951999	Promoter (1-2kb)	77223	ENSMUST00000145831.1	-1933	gain
chr4	108152001	108169999	Promoter (<=1kb)	52430	ENSMUST00000052999.12	0	gain
chr4	109503001	109520999	3' UTR	67646	ENSMUST00000082306.7	10205	gain
chr4	115196001	115207999	Distal Intergenic	230639	ENSMUST00000118278.1	-34085	gain
chr4	115301001	115321999	Promoter (1-2kb)	277753	ENSMUST00000084343.3	1955	gain
chr4	115438001	115450999	Promoter (1-2kb)	435802	ENSMUST00000119958.2	-1605	gain
chr4	115530001	115555999	3' UTR	666168	ENSMUST00000141033.7	-7650	gain
chr4	117207001	117230999	Promoter (<=1kb)	381544	ENSMUST00000141554.1	0	gain
chr4	117697001	117711999	Exon (ENSMUST00000156081.1/ENSMUST00000156081.1, exon 1 of 2)	66233	ENSMUST00000102687.3	-14728	gain
chr4	117718001	117732999	Exon (ENSMUST00000203629.1/ENSMUST00000203629.1, exon 1 of 2)	75753	ENSMUST00000062747.5	32649	gain
chr4	118538001	118562999	Promoter (<=1kb)	230678	ENSMUST00000060214.9	0	gain
chr4	118568001	118578999	Exon (ENSMUST00000071972.10/68625, exon 18 of 23)	230678	ENSMUST00000128098.7	-23957	gain
chr4	118649001	118669999	Promoter (<=1kb)	18363	ENSMUST00000102666.4	0	gain
chr4	118680001	118693999	Promoter (<=1kb)	258708	ENSMUST00000060562.5	0	gain
chr4	118716001	118729999	Promoter (<=1kb)	258301	ENSMUST00000094834.5	0	gain
chr4	118805001	118826999	Promoter (<=1kb)	435804	ENSMUST00000084313.4	0	gain
chr4	118831001	118835999	Promoter (<=1kb)	258265	ENSMUST00000076019.3	-563	gain
chr4	118842001	118851999	Distal Intergenic	258265	ENSMUST00000076019.3	-11563	gain
chr4	118935001	118962999	Promoter (<=1kb)	100038571	ENSMUST00000155069.1	0	gain
chr4	119174001	119194999	Promoter (<=1kb)	195522	ENSMUST00000106355.4	0	gain
chr4	119321001	119364999	Promoter (<=1kb)	73332	ENSMUST00000154606.8	0	gain
chr4	119487001	119528999	Promoter (<=1kb)	194237	ENSMUST00000049994.7	0	gain
chr4	120904001	120915999	Distal Intergenic	73172	ENSMUST00000030375.8	9006	gain
chr4	121098001	121139999	Promoter (<=1kb)	230709	ENSMUST00000058754.8	0	gain
chr4	121216001	121248999	Promoter (<=1kb)	109263	ENSMUST00000056635.12	-917	gain
chr4	121256001	121269999	Distal Intergenic	109263	ENSMUST00000056635.12	-40917	gain
chr4	121275001	121285999	Distal Intergenic	545677	ENSMUST00000097905.2	38918	gain
chr4	122769001	122781999	Exon (ENSMUST00000119988.1/ENSMUST00000119988.1, exon 2 of 4)	19063	ENSMUST00000030412.10	-54243	gain
chr4	123140001	123214999	Promoter (<=1kb)	170638	ENSMUST00000059667.8	0	gain
chr4	123253001	123259999	Exon (ENSMUST00000118690.1/ENSMUST00000118690.1, exon 1 of 2)	230721	ENSMUST00000156807.1	-2352	gain
chr4	123685001	123706999	Promoter (<=1kb)	11426	ENSMUST00000106224.7	-641	gain
chr4	123751001	123757999	Promoter (<=1kb)	68050	ENSMUST00000102636.3	-656	gain
chr4	125004001	125013999	Promoter (<=1kb)	192199	ENSMUST00000140698.1	0	gain
chr4	125370001	125446999	Distal Intergenic	14807	ENSMUST00000030676.7	-43701	gain
chr4	125678001	125710999	3' UTR	735288	ENSMUST00000102081.1	173252	gain
chr4	125797001	125852999	Distal Intergenic	72395	ENSMUST00000123368.7	45983	gain
chr4	125985001	126042999	Promoter (<=1kb)	12986	ENSMUST00000106162.7	0	gain
chr4	126532001	126551999	Promoter (<=1kb)	76850	ENSMUST00000084289.4	0	gain
chr4	126598001	126676999	Promoter (<=1kb)	230757	ENSMUST00000097886.3	0	gain
chr4	127058001	127079999	Promoter (<=1kb)	100177	ENSMUST00000046751.12	0	gain
chr4	127143001	127189999	Promoter (<=1kb)	242667	ENSMUST00000046659.13	0	gain
chr4	127267001	127279999	Distal Intergenic	80284	ENSMUST00000142029.1	23217	gain
chr4	127425001	127432999	Distal Intergenic	14622	ENSMUST00000046498.2	-66820	gain
chr4	127616001	127625999	Distal Intergenic	14622	ENSMUST00000046498.2	-257820	gain
chr4	128823001	128836999	Distal Intergenic	230761	ENSMUST00000170934.2	-16956	gain
chr4	128912001	128928999	Downstream (1-2kb)	67525	ENSMUST00000035667.8	28413	gain
chr4	130136001	130208999	Promoter (<=1kb)	230777	ENSMUST00000120154.8	0	gain
chr4	130214001	130234999	Promoter (<=1kb)	332942	ENSMUST00000023884.6	0	gain
chr4	130940001	130958999	Promoter (<=1kb)	17180	ENSMUST00000102576.3	0	gain
chr4	131637001	131660999	Exon (ENSMUST00000144212.1/ENSMUST00000144212.1, exon 2 of 2)	19273	ENSMUST00000154224.1	137371	gain
chr4	132594001	132616999	Distal Intergenic	14050	ENSMUST00000135299.7	-21988	gain
chr4	133548001	133571999	Promoter (<=1kb)	23957	ENSMUST00000042706.2	0	gain
chr4	134190001	134205999	Promoter (<=1kb)	665186	ENSMUST00000097849.2	0	gain
chr4	134216001	134226999	Promoter (<=1kb)	329954	ENSMUST00000130984.1	351	gain
chr4	134728001	134737999	Distal Intergenic	100017	ENSMUST00000148479.1	12108	gain
chr4	134940001	134963999	Distal Intergenic	68592	ENSMUST00000144037.1	8991	gain
chr4	134966001	134982999	Distal Intergenic	68592	ENSMUST00000144037.1	34991	gain
chr4	135356001	135369999	3' UTR	51796	ENSMUST00000105861.7	-2680	gain
chr4	136055001	136064999	Promoter (1-2kb)	67025	ENSMUST00000128733.1	-1573	gain
chr4	137049001	137089999	Promoter (<=1kb)	230848	ENSMUST00000145505.1	-200	gain
chr4	137105001	137117999	Exon (ENSMUST00000132824.1/ENSMUST00000132824.1, exon 1 of 1)	100503595	ENSMUST00000151040.2	47067	gain
chr4	137143001	137180999	Promoter (<=1kb)	100503595	ENSMUST00000151040.2	0	gain
chr4	137357001	137370999	Promoter (<=1kb)	12540	ENSMUST00000051477.12	0	gain
chr4	137395001	137435999	Promoter (<=1kb)	242711	ENSMUST00000024200.6	0	gain
chr4	137676001	137684999	Promoter (<=1kb)	110351	ENSMUST00000152567.7	0	gain
chr4	137807001	137864999	Promoter (<=1kb)	230857	ENSMUST00000102518.9	0	gain
chr4	138249001	138300999	Promoter (<=1kb)	16559	ENSMUST00000105818.7	0	gain
chr4	138341001	138350999	Promoter (<=1kb)	72269	ENSMUST00000144986.1	0	gain
chr4	138621001	138656999	Promoter (<=1kb)	75718	ENSMUST00000030533.11	0	gain
chr4	138662001	138726999	Promoter (<=1kb)	18781	ENSMUST00000105808.7	0	gain
chr4	138802001	138817999	Promoter (<=1kb)	18784	ENSMUST00000102511.1	0	gain
chr4	138844001	138857999	Intron (ENSMUST00000102513.7/18784, intron 1 of 5)	18784	ENSMUST00000140100.1	5450	gain
chr4	138864001	138874999	Promoter (<=1kb)	105734733	ENSMUST00000105805.1	0	gain
chr4	138913001	138966999	Promoter (<=1kb)	73162	ENSMUST00000097830.3	0	gain
chr4	139135001	139139999	Distal Intergenic	433771	ENSMUST00000143971.1	-3888	gain
chr4	139145001	139164999	Exon (ENSMUST00000119538.1/ENSMUST00000119538.1, exon 1 of 2)	433771	ENSMUST00000143971.1	-13888	gain
chr4	139885001	139918999	Exon (ENSMUST00000151651.1/ENSMUST00000151651.1, exon 1 of 3)	71235	ENSMUST00000138672.1	14075	gain
chr4	140132001	140139999	Exon (ENSMUST00000135858.1/ENSMUST00000135858.1, exon 1 of 2)	102636673	ENSMUST00000137283.1	-2874	gain
chr4	140327001	140340999	Distal Intergenic	329970	ENSMUST00000126252.1	-39631	gain
chr4	140418001	140451999	Exon (ENSMUST00000135716.2/ENSMUST00000135716.2, exon 1 of 4)	329970	ENSMUST00000126252.1	37371	gain
chr4	140799001	140808999	Promoter (<=1kb)	18601	ENSMUST00000172098.1	0	gain
chr4	141379001	141397999	Promoter (<=1kb)	12733	ENSMUST00000150334.1	0	gain
chr4	141405001	141416999	Promoter (<=1kb)	56365	ENSMUST00000135486.7	0	gain
chr4	141724001	141732999	Promoter (<=1kb)	68817	ENSMUST00000177592.1	-582	gain
chr4	141945001	141961999	Promoter (<=1kb)	329977	ENSMUST00000129192.7	0	gain
chr4	141968001	141980999	Promoter (1-2kb)	545691	ENSMUST00000146094.1	-1993	gain
chr4	141991001	142019999	Promoter (<=1kb)	329977	ENSMUST00000105780.7	0	gain
chr4	142946001	142957999	Intron (ENSMUST00000211105.1/ENSMUST00000211105.1, intron 1 of 2)	102465618	ENSMUST00000197026.1	178163	gain
chr4	143396001	143413999	Promoter (<=1kb)	242736	ENSMUST00000059790.10	0	gain
chr4	143430001	143445999	5' UTR	242737	ENSMUST00000073641.3	4305	gain
chr4	147377001	147452999	5' UTR	195531	ENSMUST00000105721.8	-39418	gain
chr4	147722001	147746999	Exon (ENSMUST00000118035.2/ENSMUST00000118035.2, exon 1 of 1)	100503584	ENSMUST00000117638.1	-19448	gain
chr4	147951001	147998999	Promoter (<=1kb)	18158	ENSMUST00000103231.4	0	gain
chr4	148268001	148333999	Promoter (<=1kb)	242748	ENSMUST00000047720.8	0	gain
chr4	148669001	148673999	3' UTR	230909	ENSMUST00000105698.2	25684	gain
chr4	150074001	150101999	Promoter (<=1kb)	269604	ENSMUST00000094451.3	0	gain
chr4	150113001	150118999	Promoter (<=1kb)	56485	ENSMUST00000030826.3	-284	gain
chr4	150723001	150741999	Distal Intergenic	242773	ENSMUST00000037827.9	-70827	gain
chr4	150962001	150993999	Exon (ENSMUST00000082542.1/ENSMUST00000082542.1, exon 1 of 1)	24111	ENSMUST00000030803.1	-3098	gain
chr4	151148001	151196999	Exon (ENSMUST00000169423.8/100072, exon 7 of 25)	100072	ENSMUST00000143434.1	-8417	gain
chr4	151215001	151303999	Exon (ENSMUST00000169423.8/100072, exon 6 of 25)	100072	ENSMUST00000143434.1	-75417	gain
chr4	151568001	151607999	Exon (ENSMUST00000169423.8/100072, exon 4 of 25)	100072	ENSMUST00000155685.7	253651	gain
chr4	151636001	151650999	Exon (ENSMUST00000155685.7/100072, exon 3 of 8)	100072	ENSMUST00000155685.7	210651	gain
chr4	151864001	151907999	Distal Intergenic	100072	ENSMUST00000097774.8	-2125	gain
chr4	151924001	151933999	Promoter (<=1kb)	230935	ENSMUST00000062904.10	0	gain
chr4	152337001	152363999	Promoter (<=1kb)	269610	ENSMUST00000030775.11	0	gain
chr4	152665001	152687999	Exon (ENSMUST00000118685.1/ENSMUST00000118685.1, exon 1 of 1)	330004	ENSMUST00000143133.1	-9541	gain
chr4	152770001	152791999	Distal Intergenic	330004	ENSMUST00000143133.1	72461	gain
chr4	152797001	152805999	Distal Intergenic	330004	ENSMUST00000143133.1	99461	gain
chr4	152815001	152831999	Distal Intergenic	330004	ENSMUST00000143133.1	117461	gain
chr4	152991001	152996999	Distal Intergenic	330004	ENSMUST00000143133.1	293461	gain
chr4	153005001	153021999	Exon (ENSMUST00000116710.1/ENSMUST00000116710.1, exon 1 of 1)	330004	ENSMUST00000143133.1	307461	gain
chr4	153345001	153382999	3' UTR	230959	ENSMUST00000149177.1	99180	gain
chr4	153411001	153418999	Intron (ENSMUST00000105646.2/230959, intron 2 of 5)	230959	ENSMUST00000149177.1	63180	gain
chr4	153536001	153546999	Distal Intergenic	230959	ENSMUST00000105646.2	-53190	gain
chr4	153553001	153566999	Distal Intergenic	230959	ENSMUST00000105646.2	-70190	gain
chr4	153846001	153956999	Promoter (<=1kb)	407793	ENSMUST00000141582.1	0	gain
chr4	154023001	154142999	Promoter (<=1kb)	22062	ENSMUST00000133533.7	0	gain
chr4	154711001	154725999	Distal Intergenic	73353	ENSMUST00000060062.4	-43134	gain
chr4	154741001	154756999	Distal Intergenic	73353	ENSMUST00000060062.4	-73134	gain
chr4	155682001	155698999	Promoter (<=1kb)	230991	ENSMUST00000099265.2	0	gain
chr4	155934001	155942999	Promoter (<=1kb)	140499	ENSMUST00000103175.7	-832	gain
chr4	156086001	156107999	Promoter (1-2kb)	230996	ENSMUST00000072554.12	-1983	gain
chr5	3211001	3215999	Exon (ENSMUST00000196472.1/ENSMUST00000196472.1, exon 1 of 2)	12571	ENSMUST00000199156.1	-125486	gain
chr5	3658001	3660999	Promoter (<=1kb)	67210	ENSMUST00000196304.1	-816	gain
chr5	3898001	3908999	Distal Intergenic	545725	ENSMUST00000044746.4	-4068	gain
chr5	4148001	4157999	Distal Intergenic	208595	ENSMUST00000177258.1	-34368	gain
chr5	5559001	5576999	Promoter (<=1kb)	207704	ENSMUST00000115441.8	0	gain
chr5	12481001	12481999	Intron (ENSMUST00000030868.10/108151, intron 3 of 17)	108151	ENSMUST00000196093.1	-2956	gain
chr5	21412001	21425999	Promoter (<=1kb)	330050	ENSMUST00000056045.4	0	gain
chr5	21636001	21645999	Promoter (<=1kb)	320118	ENSMUST00000051358.10	0	gain
chr5	22690001	22707999	Exon (ENSMUST00000195898.4/320719, exon 5 of 6)	269629	ENSMUST00000197992.1	-38060	gain
chr5	24623001	24631999	Promoter (<=1kb)	66993	ENSMUST00000195943.1	0	gain
chr5	24750001	24758999	Promoter (<=1kb)	214301	ENSMUST00000123386.1	0	gain
chr5	24842001	24853999	Promoter (<=1kb)	19744	ENSMUST00000030787.8	0	gain
chr5	26125001	26144999	Distal Intergenic	434689	ENSMUST00000088236.4	-3580	gain
chr5	27796001	27853999	Promoter (<=1kb)	15563	ENSMUST00000036227.6	0	gain
chr5	27950001	27965999	Distal Intergenic	231070	ENSMUST00000059155.10	-105364	gain
chr5	28025001	28032999	Exon (ENSMUST00000196656.1/ENSMUST00000196656.1, exon 1 of 1)	231070	ENSMUST00000059155.10	-38364	gain
chr5	29384001	29433999	Promoter (<=1kb)	433864	ENSMUST00000001611.10	-665	gain
chr5	29510001	29521999	Distal Intergenic	619355	ENSMUST00000075518.4	-16154	gain
chr5	29528001	29550999	Promoter (<=1kb)	619355	ENSMUST00000075518.4	0	gain
chr5	30206001	30217999	Promoter (<=1kb)	381628	ENSMUST00000088117.10	-279	gain
chr5	30485001	30496999	3' UTR	75434	ENSMUST00000114743.1	18917	gain
chr5	30961001	30972999	Promoter (<=1kb)	69852	ENSMUST00000006818.3	0	gain
chr5	31297001	31445999	Promoter (<=1kb)	231103	ENSMUST00000201166.3	0	gain
chr5	32526001	32556999	Exon (ENSMUST00000200976.3/ENSMUST00000200976.3, exon 1 of 6)	19046	ENSMUST00000201880.1	40031	gain
chr5	33048001	33069999	Exon (ENSMUST00000201086.1/ENSMUST00000201086.1, exon 1 of 1)	22629	ENSMUST00000136667.1	26210	gain
chr5	33130001	33203999	3' UTR	100689	ENSMUST00000200884.1	11950	gain
chr5	33281001	33301999	Exon (ENSMUST00000174768.1/ENSMUST00000174768.1, exon 2 of 7)	13016	ENSMUST00000079746.9	-6007	gain
chr5	33308001	33333999	Promoter (1-2kb)	59003	ENSMUST00000114449.6	-1510	gain
chr5	33942001	33964999	Exon (ENSMUST00000202834.1/ENSMUST00000202834.1, exon 1 of 2)	24116	ENSMUST00000030993.7	-5588	gain
chr5	34732001	34759999	Promoter (<=1kb)	100316674	ENSMUST00000116906.1	0	gain
chr5	35205001	35220999	Distal Intergenic	11553	ENSMUST00000049545.6	-57320	gain
chr5	35464001	35493999	Distal Intergenic	242939	ENSMUST00000132959.1	31572	gain
chr5	35531001	35549999	Distal Intergenic	242939	ENSMUST00000038676.6	-5303	gain
chr5	35577001	35581999	Promoter (1-2kb)	80911	ENSMUST00000068947.13	-1041	gain
chr5	35756001	35769999	Promoter (<=1kb)	231148	ENSMUST00000101280.9	0	gain
chr5	35776001	35802999	Exon (ENSMUST00000101280.9/231148, exon 2 of 19)	231148	ENSMUST00000130233.7	-11360	gain
chr5	36454001	36464999	Promoter (<=1kb)	17713	ENSMUST00000031099.3	0	gain
chr5	36751001	36762999	Exon (ENSMUST00000227994.1/ENSMUST00000227994.1, exon 2 of 2)	117197	ENSMUST00000071949.4	-2351	gain
chr5	36768001	36788999	Distal Intergenic	67568	ENSMUST00000068795.3	7773	gain
chr5	36795001	36805999	Promoter (<=1kb)	67568	ENSMUST00000068795.3	0	gain
chr5	36933001	36955999	Promoter (<=1kb)	269643	ENSMUST00000138124.1	0	gain
chr5	37128001	37148999	Promoter (<=1kb)	76071	ENSMUST00000208852.1	0	gain
chr5	38014001	38039999	Promoter (<=1kb)	71116	ENSMUST00000114126.8	0	gain
chr5	38159001	38190999	Promoter (<=1kb)	18196	ENSMUST00000031009.7	0	gain
chr5	38239001	38259999	Promoter (<=1kb)	66309	ENSMUST00000087511.9	-186	gain
chr5	38455001	38458999	Intron (ENSMUST00000067886.11/117591, intron 2 of 11)	117591	ENSMUST00000144290.1	-14172	gain
chr5	43059001	43060999	Exon (ENSMUST00000196390.1/ENSMUST00000196390.1, exon 1 of 1)	231207	ENSMUST00000166713.8	-172171	gain
chr5	43636001	43639999	Distal Intergenic	231214	ENSMUST00000048150.14	-22347	gain
chr5	44135001	44144999	Exon (ENSMUST00000198677.1/ENSMUST00000198677.1, exon 1 of 1)	19126	ENSMUST00000171543.7	-32969	gain
chr5	45448001	45458999	Promoter (<=1kb)	110391	ENSMUST00000198258.4	0	gain
chr5	46344001	46350999	Distal Intergenic	78106	ENSMUST00000198088.1	-411592	gain
chr5	48355001	48371999	Promoter (<=1kb)	66768	ENSMUST00000030968.6	-330	gain
chr5	53111001	53125999	Exon (ENSMUST00000031090.7/231238, exon 18 of 24)	231238	ENSMUST00000196550.1	47113	gain
chr5	73828001	73841999	Distal Intergenic	73472	ENSMUST00000178631.5	168740	gain
chr5	74792001	74808999	Distal Intergenic	16924	ENSMUST00000117388.7	-89089	gain
chr5	75490001	75511999	Distal Intergenic	16590	ENSMUST00000144270.7	-62917	gain
chr5	76502001	76527999	Promoter (1-2kb)	69940	ENSMUST00000087133.10	-1312	gain
chr5	77452001	77463999	Promoter (1-2kb)	69370	ENSMUST00000201654.1	-1489	gain
chr5	77736001	77780999	Distal Intergenic	69370	ENSMUST00000201654.1	270513	gain
chr5	78161001	78161999	Distal Intergenic	69370	ENSMUST00000201654.1	695513	gain
chr5	81719001	81725999	3' UTR	319387	ENSMUST00000148830.1	-45659	gain
chr5	84410001	84420999	Promoter (<=1kb)	13839	ENSMUST00000053733.14	0	gain
chr5	93317001	93337999	Distal Intergenic	12452	ENSMUST00000149329.1	48293	gain
chr5	100219001	100223999	Exon (ENSMUST00000150506.1/ENSMUST00000150506.1, exon 5 of 5)	69571	ENSMUST00000188902.1	8293	gain
chr5	100239001	100249999	Intron (ENSMUST00000150506.1/ENSMUST00000150506.1, intron 3 of 4)	69571	ENSMUST00000188902.1	28293	gain
chr5	100504001	100517999	Promoter (<=1kb)	26891	ENSMUST00000045993.14	-310	gain
chr5	100571001	100579999	Promoter (<=1kb)	231507	ENSMUST00000031264.11	0	gain
chr5	100916001	100920999	Distal Intergenic	231510	ENSMUST00000145612.1	69584	gain
chr5	101386001	101407999	Distal Intergenic	18096	ENSMUST00000044125.10	256997	gain
chr5	104017001	104027999	Promoter (<=1kb)	114664	ENSMUST00000031251.15	0	gain
chr5	104226001	104242999	Exon (ENSMUST00000196103.1/ENSMUST00000196103.1, exon 3 of 3)	13406	ENSMUST00000066708.6	23388	gain
chr5	104991001	105002999	Distal Intergenic	27405	ENSMUST00000031239.12	-8283	gain
chr5	105984001	106042999	Distal Intergenic	54367	ENSMUST00000147683.1	79087	gain
chr5	106855001	106866999	3' UTR	330149	ENSMUST00000155171.1	22923	gain
chr5	107422001	107435999	Promoter (<=1kb)	70902	ENSMUST00000166599.1	0	gain
chr5	107670001	107696999	Exon (ENSMUST00000200000.1/ENSMUST00000200000.1, exon 1 of 1)	654809	ENSMUST00000198537.1	6481	gain
chr5	108301001	108305999	Distal Intergenic	433931	ENSMUST00000031189.13	-6610	gain
chr5	108435001	108460999	Promoter (<=1kb)	243197	ENSMUST00000031455.4	0	gain
chr5	108534001	108560999	Promoter (<=1kb)	12889	ENSMUST00000046892.9	0	gain
chr5	108810001	108837999	Promoter (1-2kb)	627479	ENSMUST00000233865.1	-1151	gain
chr5	108846001	108863999	Promoter (<=1kb)	435864	ENSMUST00000233198.1	0	gain
chr5	108879001	108882999	Intron (ENSMUST00000176157.1/ENSMUST00000176157.1, intron 1 of 3)	435864	ENSMUST00000233835.1	-26400	gain
chr5	109583001	109594999	Distal Intergenic	57914	ENSMUST00000044579.11	-24008	gain
chr5	109809001	109818999	Distal Intergenic	667213	ENSMUST00000197379.1	15146	gain
chr5	109967001	109981999	Distal Intergenic	69504	ENSMUST00000112540.7	-14522	gain
chr5	110027001	110042999	Distal Intergenic	69504	ENSMUST00000187241.1	20385	gain
chr5	110353001	110355999	Promoter (<=1kb)	381667	ENSMUST00000100924.4	0	gain
chr5	110573001	110587999	Exon (ENSMUST00000040001.13/231605, exon 2 of 11)	231605	ENSMUST00000200404.4	-15522	gain
chr5	110595001	110604999	Promoter (<=1kb)	231605	ENSMUST00000200404.4	0	gain
chr5	110815001	110824999	Distal Intergenic	22241	ENSMUST00000031490.10	-4904	gain
chr5	111410001	111420999	Promoter (<=1kb)	433938	ENSMUST00000138784.1	0	gain
chr5	112176001	112186999	Distal Intergenic	75569	ENSMUST00000186834.6	-19764	gain
chr5	112394001	112432999	Promoter (<=1kb)	72898	ENSMUST00000200227.1	0	gain
chr5	112712001	112729999	Exon (ENSMUST00000086617.10/74376, exon 40 of 44)	74376	ENSMUST00000182189.1	35932	gain
chr5	112785001	112800999	Promoter (<=1kb)	67360	ENSMUST00000182801.7	0	gain
chr5	112898001	112908999	Promoter (1-2kb)	74376	ENSMUST00000086617.10	-1639	gain
chr5	113283001	113301999	Promoter (<=1kb)	52850	ENSMUST00000138266.1	-109	gain
chr5	113390001	113428999	Distal Intergenic	503692	ENSMUST00000066573.1	32707	gain
chr5	113536001	113567999	5' UTR	320916	ENSMUST00000181294.1	-2920	gain
chr5	113644001	113697999	Promoter (<=1kb)	14747	ENSMUST00000047936.12	0	gain
chr5	113703001	113730999	Promoter (<=1kb)	381707	ENSMUST00000162388.7	0	gain
chr5	113782001	113827999	Promoter (<=1kb)	231633	ENSMUST00000067853.5	0	gain
chr5	114005001	114063999	Promoter (<=1kb)	13142	ENSMUST00000199175.1	0	gain
chr5	114082001	114100999	Promoter (<=1kb)	100756	ENSMUST00000031588.11	0	gain
chr5	114348001	114352999	Exon (ENSMUST00000169347.5/231646, exon 18 of 32)	231646	ENSMUST00000152694.7	-3816	gain
chr5	114851001	114871999	Promoter (<=1kb)	102466620	ENSMUST00000184281.1	0	gain
chr5	115728001	115741999	Promoter (<=1kb)	75665	ENSMUST00000055408.12	0	gain
chr5	115757001	115789999	Distal Intergenic	75665	ENSMUST00000055408.12	-25380	gain
chr5	116061001	116111999	Promoter (<=1kb)	545798	ENSMUST00000111997.1	0	gain
chr5	116117001	116122999	Promoter (<=1kb)	320805	ENSMUST00000127792.1	-615	gain
chr5	116132001	116145999	Exon (ENSMUST00000050178.12/269693, exon 9 of 14)	320805	ENSMUST00000127792.1	8387	gain
chr5	116687001	116729999	Intron (ENSMUST00000202259.1/ENSMUST00000202259.1, intron 2 of 2)	68955	ENSMUST00000076124.6	-95184	gain
chr5	116764001	116766999	Intron (ENSMUST00000202259.1/ENSMUST00000202259.1, intron 1 of 2)	68955	ENSMUST00000076124.6	-172184	gain
chr5	116774001	116788999	Intron (ENSMUST00000202259.1/ENSMUST00000202259.1, intron 1 of 2)	68955	ENSMUST00000076124.6	-182184	gain
chr5	116810001	116831999	Exon (ENSMUST00000201443.1/ENSMUST00000201443.1, exon 1 of 2)	68955	ENSMUST00000076124.6	-218184	gain
chr5	116889001	116940999	Distal Intergenic	71954	ENSMUST00000202684.1	157812	gain
chr5	116948001	116983999	Distal Intergenic	71954	ENSMUST00000202684.1	114812	gain
chr5	117046001	117088999	Exon (ENSMUST00000201054.1/ENSMUST00000201054.1, exon 1 of 1)	71954	ENSMUST00000202684.1	9812	gain
chr5	118313001	118320999	Distal Intergenic	76792	ENSMUST00000049138.7	67774	gain
chr5	118841001	118846999	Distal Intergenic	76199	ENSMUST00000202787.1	90614	gain
chr5	119247001	119253999	Distal Intergenic	665194	ENSMUST00000200918.1	-46983	gain
chr5	119905001	119930999	Exon (ENSMUST00000202075.1/ENSMUST00000202075.1, exon 1 of 2)	21388	ENSMUST00000202504.2	68846	gain
chr5	119936001	119968999	Exon (ENSMUST00000201639.1/ENSMUST00000201639.1, exon 1 of 3)	21388	ENSMUST00000202504.2	99846	gain
chr5	119976001	119999999	Distal Intergenic	74111	ENSMUST00000031590.11	-116466	gain
chr5	120053001	120114999	Promoter (1-2kb)	74111	ENSMUST00000031590.11	-1466	gain
chr5	120738001	120766999	Promoter (<=1kb)	246727	ENSMUST00000165820.1	0	gain
chr5	120778001	120795999	Promoter (<=1kb)	231699	ENSMUST00000100785.6	0	gain
chr5	120847001	120888999	Promoter (<=1kb)	23960	ENSMUST00000086368.11	0	gain
chr5	120951001	121025999	Promoter (<=1kb)	19894	ENSMUST00000079204.8	0	gain
chr5	121032001	121043999	Distal Intergenic	19894	ENSMUST00000200792.1	-21909	gain
chr5	121049001	121075999	Distal Intergenic	19894	ENSMUST00000200792.1	-38909	gain
chr5	121081001	121107999	Distal Intergenic	19247	ENSMUST00000148871.1	35636	gain
chr5	121193001	121204999	Promoter (<=1kb)	19988	ENSMUST00000031617.12	0	gain
chr5	121552001	121562999	Distal Intergenic	17165	ENSMUST00000031410.13	-6096	gain
chr5	121593001	121603999	Promoter (<=1kb)	11669	ENSMUST00000031411.14	0	gain
chr5	122030001	122035999	Intron (ENSMUST00000111752.9/13048, intron 2 of 22)	13048	ENSMUST00000086317.11	11826	gain
chr5	123069001	123079999	Promoter (<=1kb)	330189	ENSMUST00000067505.14	0	gain
chr5	123173001	123205999	Promoter (<=1kb)	15445	ENSMUST00000031398.13	0	gain
chr5	123213001	123225999	Intron (ENSMUST00000199260.4/67151, intron 2 of 3)	67151	ENSMUST00000133386.1	-2191	gain
chr5	127004001	127024999	Exon (ENSMUST00000197355.1/ENSMUST00000197355.1, exon 1 of 1)	71247	ENSMUST00000196336.1	-5784	gain
chr5	128722001	128740999	Promoter (<=1kb)	57749	ENSMUST00000086056.7	0	gain
chr5	128893001	128906999	Exon (ENSMUST00000196569.1/231760, exon 2 of 4)	231760	ENSMUST00000199737.4	-15935	gain
chr5	129034001	129047999	Distal Intergenic	19384	ENSMUST00000111343.1	13729	gain
chr5	129054001	129106999	Promoter (<=1kb)	243277	ENSMUST00000056617.13	0	gain
chr5	129206001	129220999	Distal Intergenic	243277	ENSMUST00000156437.2	109244	gain
chr5	129265001	129335999	Distal Intergenic	231769	ENSMUST00000053737.8	-165222	gain
chr5	129362001	129420999	Exon (ENSMUST00000198925.1/ENSMUST00000198925.1, exon 1 of 2)	231769	ENSMUST00000053737.8	-80222	gain
chr5	129446001	129452999	Distal Intergenic	231769	ENSMUST00000053737.8	-48222	gain
chr5	129462001	129499999	Promoter (1-2kb)	231769	ENSMUST00000053737.8	-1222	gain
chr5	129671001	129714999	Promoter (<=1kb)	74222	ENSMUST00000182381.1	0	gain
chr5	130362001	130385999	Promoter (<=1kb)	140904	ENSMUST00000086029.9	0	gain
chr5	130401001	130404999	Intron (ENSMUST00000086029.9/140904, intron 1 of 6)	140904	ENSMUST00000202728.1	16304	gain
chr5	130553001	130570999	Intron (ENSMUST00000086029.9/140904, intron 3 of 6)	140904	ENSMUST00000111288.3	104200	gain
chr5	130870001	130894999	3' UTR	212996	ENSMUST00000160807.1	411916	gain
chr5	132600001	132611999	Distal Intergenic	319974	ENSMUST00000161226.8	-56657	gain
chr5	133521001	133528999	Distal Intergenic	80909	ENSMUST00000016088.8	-570712	gain
chr5	134693001	134706999	3' UTR	16885	ENSMUST00000015137.9	-4403	gain
chr5	134715001	134722999	Exon (ENSMUST00000015138.12/13717, exon 14 of 37)	13717	ENSMUST00000202570.3	2301	gain
chr5	134778001	134804999	Exon (ENSMUST00000200700.1/ENSMUST00000200700.1, exon 3 of 5)	13717	ENSMUST00000015138.12	-30678	gain
chr5	134814001	134821999	Exon (ENSMUST00000200700.1/ENSMUST00000200700.1, exon 4 of 5)	13717	ENSMUST00000015138.12	-66678	gain
chr5	134853001	134881999	Distal Intergenic	76629	ENSMUST00000201316.3	24734	gain
chr5	134900001	134913999	Promoter (<=1kb)	76629	ENSMUST00000201316.3	0	gain
chr5	134924001	134931999	Promoter (<=1kb)	79565	ENSMUST00000047196.13	-369	gain
chr5	135340001	135366999	Promoter (<=1kb)	215061	ENSMUST00000111180.8	0	gain
chr5	135583001	135629999	Exon (ENSMUST00000201893.1/ENSMUST00000201893.1, exon 1 of 1)	215160	ENSMUST00000043707.6	-2619	gain
chr5	135743001	135775999	Promoter (<=1kb)	215210	ENSMUST00000043378.8	0	gain
chr5	135796001	135821999	Promoter (<=1kb)	58212	ENSMUST00000146038.1	0	gain
chr5	136810001	136826999	Intron (ENSMUST00000057497.12/140709, intron 3 of 12)	140709	ENSMUST00000126311.1	-36955	gain
chr5	136832001	136869999	Exon (ENSMUST00000057497.12/140709, exon 2 of 13)	140709	ENSMUST00000173496.7	12744	gain
chr5	137051001	137069999	3' UTR	18787	ENSMUST00000077523.3	2255	gain
chr5	137078001	137109999	3' UTR	18787	ENSMUST00000199832.1	-5733	gain
chr5	137132001	137179999	Promoter (<=1kb)	666339	ENSMUST00000041226.9	0	gain
chr5	137263001	137293999	Promoter (<=1kb)	102466887	ENSMUST00000184134.1	0	gain
chr5	137383001	137401999	Exon (ENSMUST00000164178.1/22635, exon 64 of 87)	22635	ENSMUST00000150470.1	9582	gain
chr5	137422001	137437999	Exon (ENSMUST00000196458.1/ENSMUST00000196458.1, exon 1 of 1)	22635	ENSMUST00000150470.1	-10420	gain
chr5	137544001	137593999	Promoter (<=1kb)	50765	ENSMUST00000198866.4	0	gain
chr5	137617001	137621999	5' UTR	71176	ENSMUST00000031732.13	3079	gain
chr5	137836001	137860999	Promoter (<=1kb)	170741	ENSMUST00000197403.4	0	gain
chr5	137869001	138017999	Promoter (<=1kb)	118446	ENSMUST00000077119.7	0	gain
chr5	138027001	138032999	5' UTR	622474	ENSMUST00000100537.2	-4225	gain
chr5	138055001	138084999	Promoter (<=1kb)	74570	ENSMUST00000019660.10	-85	gain
chr5	138200001	138253999	Promoter (<=1kb)	381680	ENSMUST00000162519.1	0	gain
chr5	138343001	138379999	Promoter (<=1kb)	100303731	ENSMUST00000100526.2	0	gain
chr5	138405001	138438999	Exon (ENSMUST00000218308.1/ENSMUST00000218308.1, exon 1 of 1)	72154	ENSMUST00000085856.11	-2469	gain
chr5	138496001	138557999	Exon (ENSMUST00000034916.9/ENSMUST00000034916.9, exon 1 of 1)	76658	ENSMUST00000031501.1	6695	gain
chr5	138706001	138730999	Exon (ENSMUST00000193602.1/ENSMUST00000193602.1, exon 1 of 2)	80752	ENSMUST00000026972.7	-23515	gain
chr5	139120001	139140999	Promoter (<=1kb)	19085	ENSMUST00000026973.13	0	gain
chr5	139304001	139311999	Promoter (<=1kb)	231821	ENSMUST00000151450.7	0	gain
chr5	139321001	139331999	Promoter (<=1kb)	231821	ENSMUST00000110865.1	0	gain
chr5	139463001	139468999	Downstream (2-3kb)	73212	ENSMUST00000198474.1	-2474	gain
chr5	139778001	139792999	Promoter (<=1kb)	17135	ENSMUST00000018287.9	0	gain
chr5	139828001	139852999	Promoter (1-2kb)	66506	ENSMUST00000031531.13	-1116	gain
chr5	139960001	139971999	5' UTR	243312	ENSMUST00000198608.1	51527	gain
chr5	140388001	140409999	Promoter (<=1kb)	231834	ENSMUST00000031539.11	0	gain
chr5	140832001	140845999	Promoter (1-2kb)	14673	ENSMUST00000000153.8	-1570	gain
chr5	140884001	140964999	Promoter (1-2kb)	108723	ENSMUST00000196169.1	-1796	gain
chr5	141692001	141695999	Intron (ENSMUST00000085774.10/330222, intron 4 of 44)	330222	ENSMUST00000074546.6	-160788	gain
chr5	142281001	142294999	Exon (ENSMUST00000182990.1/ENSMUST00000182990.1, exon 1 of 1)	17425	ENSMUST00000198422.1	-106498	gain
chr5	142301001	142326999	Distal Intergenic	17425	ENSMUST00000198422.1	-74498	gain
chr5	142890001	142890999	Intron (ENSMUST00000110766.7/231863, intron 1 of 4)	231863	ENSMUST00000035985.7	4239	gain
chr5	143183001	143235999	Promoter (<=1kb)	231866	ENSMUST00000077485.10	0	gain
chr5	143527001	143546999	Promoter (<=1kb)	19353	ENSMUST00000080537.13	0	gain
chr5	143734001	143757999	Promoter (<=1kb)	320064	ENSMUST00000180951.2	-355	gain
chr5	143775001	143786999	Distal Intergenic	320064	ENSMUST00000180460.1	15139	gain
chr5	143801001	143814999	Distal Intergenic	15467	ENSMUST00000100487.5	-2789	gain
chr5	144472001	144509999	Distal Intergenic	53324	ENSMUST00000071782.7	-35903	gain
chr5	144966001	144975999	Promoter (<=1kb)	75788	ENSMUST00000100461.6	-154	gain
chr5	144991001	145006999	Promoter (<=1kb)	381686	ENSMUST00000142866.1	0	gain
chr5	145019001	145038999	Promoter (<=1kb)	231885	ENSMUST00000071421.5	0	gain
chr5	145224001	145229999	Promoter (1-2kb)	72611	ENSMUST00000200039.4	-1716	gain
chr5	145261001	145278999	Promoter (1-2kb)	666311	ENSMUST00000200246.1	-1501	gain
chr5	145298001	145304999	Distal Intergenic	666311	ENSMUST00000094116.4	14649	gain
chr5	146150001	146167999	5' UTR	69282	ENSMUST00000188052.1	16296	gain
chr5	146174001	146184999	Promoter (<=1kb)	69282	ENSMUST00000188052.1	0	gain
chr5	146333001	146371999	Distal Intergenic	245880	ENSMUST00000016143.8	-12986	gain
chr5	146481001	146511999	Promoter (<=1kb)	622924	ENSMUST00000110611.7	0	gain
chr5	146643001	146645999	Distal Intergenic	14738	ENSMUST00000036211.7	-57762	gain
chr5	146852001	146945999	Distal Intergenic	66596	ENSMUST00000146511.7	-2658	gain
chr5	147611001	147611999	Intron (ENSMUST00000031653.11/14254, intron 15 of 29)	14254	ENSMUST00000142477.1	3243	gain
chr5	147788001	147802999	Distal Intergenic	66537	ENSMUST00000031654.9	-57462	gain
chr5	147808001	147840999	Exon (ENSMUST00000202661.1/ENSMUST00000202661.1, exon 1 of 1)	66537	ENSMUST00000031654.9	-19462	gain
chr5	147849001	147852999	Distal Intergenic	66537	ENSMUST00000031654.9	-7462	gain
chr5	148059001	148080999	Promoter (1-2kb)	77521	ENSMUST00000149336.7	-1889	gain
chr5	151433001	151449999	Exon (ENSMUST00000202322.1/ENSMUST00000202322.1, exon 3 of 5)	243362	ENSMUST00000202365.1	-4838	gain
chr5	151456001	151502999	Exon (ENSMUST00000202322.1/ENSMUST00000202322.1, exon 1 of 5)	243362	ENSMUST00000202365.1	-27838	gain
chr5	151549001	151559999	Exon (ENSMUST00000202039.1/ENSMUST00000202039.1, exon 1 of 4)	632671	ENSMUST00000165928.3	26925	gain
chr5	151589001	151604999	Promoter (1-2kb)	632671	ENSMUST00000232853.1	1022	gain
chr5	151613001	151625999	Distal Intergenic	632671	ENSMUST00000233687.1	-6980	gain
chr5	151663001	151683999	Exon (ENSMUST00000202359.1/ENSMUST00000202359.1, exon 1 of 1)	69263	ENSMUST00000038131.9	-11759	gain
chr5	151692001	151720999	Exon (ENSMUST00000201237.1/ENSMUST00000201237.1, exon 3 of 4)	69263	ENSMUST00000038131.9	-40759	gain
chr5	151726001	151734999	Distal Intergenic	69263	ENSMUST00000038131.9	-74759	gain
chr6	3191001	3204999	Distal Intergenic	667335	ENSMUST00000201943.1	-83520	gain
chr6	3349001	3369999	Downstream (2-3kb)	209086	ENSMUST00000201638.1	15007	gain
chr6	3439001	3452999	Distal Intergenic	101202	ENSMUST00000201276.1	34416	gain
chr6	3476001	3495999	Promoter (<=1kb)	101202	ENSMUST00000049985.14	0	gain
chr6	11681001	11697999	Distal Intergenic	17992	ENSMUST00000204084.2	209394	gain
chr6	16274001	16285999	Distal Intergenic	102640655	ENSMUST00000201757.1	-491525	gain
chr6	17355001	17370999	Intron (ENSMUST00000131334.1/ENSMUST00000131334.1, intron 1 of 4)	12389	ENSMUST00000133065.1	47278	gain
chr6	23174001	23189999	Distal Intergenic	30956	ENSMUST00000031707.13	-41015	gain
chr6	29245001	29260999	Distal Intergenic	69573	ENSMUST00000115289.1	-11489	gain
chr6	29325001	29346999	Promoter (1-2kb)	12321	ENSMUST00000173216.7	-1070	gain
chr6	30392001	30395999	Promoter (<=1kb)	232679	ENSMUST00000102992.9	-973	gain
chr6	31005001	31025999	Distal Intergenic	387222	ENSMUST00000083676.1	36748	gain
chr6	33064001	33068999	Distal Intergenic	66075	ENSMUST00000066379.10	-3741	gain
chr6	33123001	33148999	Distal Intergenic	66075	ENSMUST00000066379.10	-62741	gain
chr6	34023001	34048999	Promoter (<=1kb)	74354	ENSMUST00000228187.1	0	gain
chr6	40437001	40467999	Promoter (<=1kb)	381759	ENSMUST00000202464.3	0	gain
chr6	47639001	47686999	Distal Intergenic	14056	ENSMUST00000133043.2	-43660	gain
chr6	47737001	47778999	Distal Intergenic	735289	ENSMUST00000102106.1	24653	gain
chr6	48121001	48138999	Exon (ENSMUST00000180741.2/100503622, exon 4 of 4)	100503622	ENSMUST00000180741.2	20281	gain
chr6	51230001	51249999	Distal Intergenic	387166	ENSMUST00000083571.1	19911	gain
chr6	51606001	51626999	Exon (ENSMUST00000175195.1/ENSMUST00000175195.1, exon 1 of 1)	71982	ENSMUST00000149024.1	61435	gain
chr6	52056001	52083999	Distal Intergenic	102635415	ENSMUST00000125374.7	-18950	gain
chr6	52382001	52400999	Distal Intergenic	70593	ENSMUST00000125305.1	-67169	gain
chr6	54422001	54432999	Promoter (<=1kb)	100042056	ENSMUST00000145111.7	0	gain
chr6	55160001	55171999	3' UTR	21743	ENSMUST00000152720.1	3015	gain
chr6	55514001	55518999	Distal Intergenic	11517	ENSMUST00000165786.1	53765	gain
chr6	61172001	61182999	Promoter (<=1kb)	100504262	ENSMUST00000180421.2	0	gain
chr6	69034001	69035999	Distal Intergenic	19783	ENSMUST00000158050.1	291171	gain
chr6	72280001	72300999	Distal Intergenic	20388	ENSMUST00000183018.7	-3611	gain
chr6	72543001	72544999	Promoter (<=1kb)	12332	ENSMUST00000071044.12	0	gain
chr6	82221001	82231999	Distal Intergenic	232146	ENSMUST00000149023.1	168694	gain
chr6	82583001	82598999	Distal Intergenic	66979	ENSMUST00000140281.1	53519	gain
chr6	82920001	83000999	Promoter (<=1kb)	110958	ENSMUST00000113980.3	0	gain
chr6	83319001	83325999	Promoter (<=1kb)	17768	ENSMUST00000204472.1	0	gain
chr6	83511001	83538999	Promoter (<=1kb)	11468	ENSMUST00000075161.11	0	gain
chr6	83573001	83660999	Promoter (<=1kb)	51811	ENSMUST00000014686.2	0	gain
chr6	85142001	85144999	Exon (ENSMUST00000126708.1/ENSMUST00000126708.1, exon 2 of 2)	20751	ENSMUST00000045986.7	-4235	gain
chr6	85977001	85982999	Intron (ENSMUST00000201818.1/ENSMUST00000201818.1, intron 2 of 2)	72102	ENSMUST00000151394.7	-15334	gain
chr6	87456001	87462999	Promoter (<=1kb)	232201	ENSMUST00000203559.1	648	gain
chr6	87853001	87866999	Promoter (1-2kb)	12785	ENSMUST00000204653.2	-1895	gain
chr6	87870001	87885999	Promoter (1-2kb)	54161	ENSMUST00000113607.9	-1815	gain
chr6	87956001	87965999	Distal Intergenic	434064	ENSMUST00000134600.1	-14884	gain
chr6	88046001	88081999	Promoter (<=1kb)	19349	ENSMUST00000113600.9	-731	gain
chr6	88149001	88162999	Distal Intergenic	14461	ENSMUST00000170089.7	-30892	gain
chr6	89226001	89246999	Distal Intergenic	330379	ENSMUST00000079186.2	-9764	gain
chr6	89682001	89797999	Promoter (<=1kb)	113855	ENSMUST00000075158.1	0	gain
chr6	89816001	89842999	3' UTR	113848	ENSMUST00000089419.2	2616	gain
chr6	89948001	89967999	Distal Intergenic	22297	ENSMUST00000228662.1	-7403	gain
chr6	90168001	90193999	Promoter (<=1kb)	113849	ENSMUST00000079832.2	0	gain
chr6	90203001	90211999	Promoter (<=1kb)	113850	ENSMUST00000078371.5	215	gain
chr6	90218001	90239999	Promoter (<=1kb)	113853	ENSMUST00000076086.2	0	gain
chr6	90258001	90304999	Promoter (<=1kb)	113851	ENSMUST00000058039.2	0	gain
chr6	90543001	90556999	Promoter (<=1kb)	107747	ENSMUST00000130418.7	0	gain
chr6	91408001	91459999	Promoter (<=1kb)	22421	ENSMUST00000032180.6	0	gain
chr6	91542001	91556999	Distal Intergenic	67678	ENSMUST00000206947.1	25953	gain
chr6	91817001	91876999	Promoter (<=1kb)	243547	ENSMUST00000162293.7	0	gain
chr6	91996001	92008999	Exon (ENSMUST00000204631.1/ENSMUST00000204631.1, exon 1 of 1)	232237	ENSMUST00000113466.1	8891	gain
chr6	92270001	92283999	Exon (ENSMUST00000204384.1/ENSMUST00000204384.1, exon 1 of 1)	22044	ENSMUST00000006046.4	-25351	gain
chr6	96919001	96927999	Intron (ENSMUST00000089295.5/320701, intron 3 of 5)	320701	ENSMUST00000089295.5	132414	gain
chr6	100458001	100467999	Distal Intergenic	73395	ENSMUST00000187986.1	-59401	gain
chr6	100671001	100674999	Promoter (<=1kb)	72171	ENSMUST00000113312.8	0	gain
chr6	100874001	100883999	Distal Intergenic	232314	ENSMUST00000203580.1	21424	gain
chr6	104987001	104995999	Distal Intergenic	53870	ENSMUST00000162872.1	493753	gain
chr6	108186001	108206999	Promoter (<=1kb)	58911	ENSMUST00000032191.15	-419	gain
chr6	108753001	108783999	Promoter (<=1kb)	67166	ENSMUST00000032196.8	0	gain
chr6	109530001	109551999	Exon (ENSMUST00000203532.1/ENSMUST00000203532.1, exon 1 of 1)	192193	ENSMUST00000203302.1	677610	gain
chr6	111287001	111301999	Intron (ENSMUST00000174018.7/108073, intron 8 of 9)	108073	ENSMUST00000173001.2	-193716	gain
chr6	112449001	112472999	Promoter (<=1kb)	12391	ENSMUST00000075477.7	0	gain
chr6	113194001	113235999	Promoter (<=1kb)	269788	ENSMUST00000162280.1	0	gain
chr6	113453001	113482999	Promoter (<=1kb)	171095	ENSMUST00000058300.13	0	gain
chr6	114365001	114379999	Distal Intergenic	15465	ENSMUST00000088987.2	-17937	gain
chr6	115037001	115056999	Promoter (<=1kb)	68971	ENSMUST00000032461.11	0	gain
chr6	116513001	116539999	Promoter (<=1kb)	258019	ENSMUST00000218028.1	0	gain
chr6	116562001	116580999	3' UTR	258438	ENSMUST00000061723.5	3196	gain
chr6	116602001	116620999	Distal Intergenic	67255	ENSMUST00000112880.7	7702	gain
chr6	121339001	121347999	Promoter (<=1kb)	14411	ENSMUST00000166457.7	0	gain
chr6	121787001	121814999	3' UTR	17836	ENSMUST00000032228.8	-23542	gain
chr6	122221001	122226999	Exon (ENSMUST00000186891.6/17835, exon 12 of 33)	17835	ENSMUST00000189975.1	-2061	gain
chr6	123547001	123554999	Distal Intergenic	546912	ENSMUST00000163607.1	-13595	gain
chr6	123569001	123574999	Distal Intergenic	546912	ENSMUST00000163607.1	-35595	gain
chr6	124547001	124569999	Promoter (<=1kb)	667277	ENSMUST00000184647.1	-295	gain
chr6	124613001	124638999	Promoter (<=1kb)	317677	ENSMUST00000068797.2	0	gain
chr6	124982001	124999999	Promoter (<=1kb)	319352	ENSMUST00000032479.10	0	gain
chr6	125202001	125216999	Promoter (<=1kb)	22317	ENSMUST00000032487.13	0	gain
chr6	125602001	125619999	Promoter (<=1kb)	22371	ENSMUST00000134073.1	0	gain
chr6	126696001	126723999	3' UTR	16494	ENSMUST00000128137.1	12812	gain
chr6	126849001	126883999	Promoter (<=1kb)	11642	ENSMUST00000095440.8	0	gain
chr6	126891001	126916999	Promoter (<=1kb)	101320	ENSMUST00000032495.9	0	gain
chr6	128584001	128611999	3' UTR	232400	ENSMUST00000060574.8	-2393	gain
chr6	131347001	131356999	Promoter (<=1kb)	243659	ENSMUST00000135859.1	0	gain
chr6	133898001	133907999	Distal Intergenic	16483	ENSMUST00000048032.4	-44239	gain
chr6	135788001	135803999	Intron (ENSMUST00000053880.12/14812, intron 5 of 13)	75024	ENSMUST00000203439.1	108364	gain
chr6	136829001	136841999	Promoter (<=1kb)	320135	ENSMUST00000203499.1	0	gain
chr6	137421001	137484999	Promoter (<=1kb)	19277	ENSMUST00000203255.2	0	gain
chr6	137696001	137732999	Distal Intergenic	20901	ENSMUST00000064910.6	-2079	gain
chr6	140708001	140714999	Distal Intergenic	11569	ENSMUST00000160772.1	61184	gain
chr6	141034001	141060999	Exon (ENSMUST00000204271.2/ENSMUST00000204271.2, exon 3 of 4)	54611	ENSMUST00000043259.9	-188270	gain
chr6	141177001	141195999	Distal Intergenic	54611	ENSMUST00000043259.9	-53270	gain
chr6	142874001	142883999	Promoter (<=1kb)	20449	ENSMUST00000147058.1	0	gain
chr6	144857001	144878999	Distal Intergenic	20678	ENSMUST00000141102.7	-75024	gain
chr6	145909001	145919999	Distal Intergenic	16651	ENSMUST00000111702.7	-11642	gain
chr7	3484001	3490999	3' UTR	245126	ENSMUST00000065703.8	11519	gain
chr7	3606001	3616999	Promoter (<=1kb)	232790	ENSMUST00000039507.14	0	gain
chr7	3896001	3911999	Promoter (<=1kb)	100038909	ENSMUST00000070639.7	0	gain
chr7	3918001	3984999	Exon (ENSMUST00000206808.1/ENSMUST00000206808.1, exon 1 of 2)	18726	ENSMUST00000090689.4	-2498	gain
chr7	4171001	4191999	Exon (ENSMUST00000206115.1/ENSMUST00000206115.1, exon 1 of 1)	58804	ENSMUST00000076831.6	-6141	gain
chr7	4318001	4331999	Distal Intergenic	17086	ENSMUST00000006792.5	-5725	gain
chr7	4341001	4362999	3' UTR	17086	ENSMUST00000126417.2	3232	gain
chr7	4393001	4419999	Promoter (<=1kb)	243816	ENSMUST00000206928.1	0	gain
chr7	4506001	4509999	Promoter (<=1kb)	21955	ENSMUST00000168111.7	0	gain
chr7	4527001	4622999	Promoter (<=1kb)	436022	ENSMUST00000094897.4	0	gain
chr7	4731001	4733999	Distal Intergenic	330460	ENSMUST00000086364.10	-5752	gain
chr7	4945001	4955999	Intron (ENSMUST00000208109.1/381836, intron 3 of 3)	269855	ENSMUST00000207310.1	7911	gain
chr7	5109001	5192999	Promoter (<=1kb)	192658	ENSMUST00000179971.7	0	gain
chr7	6104001	6115999	3' UTR	67109	ENSMUST00000207331.1	35049	gain
chr7	6196001	6207999	Promoter (<=1kb)	232836	ENSMUST00000037553.5	0	gain
chr7	6220001	6239999	Promoter (<=1kb)	170734	ENSMUST00000072662.11	0	gain
chr7	6247001	6252999	Promoter (<=1kb)	627821	ENSMUST00000121024.7	0	gain
chr7	6259001	6274999	Promoter (<=1kb)	627821	ENSMUST00000155248.1	0	gain
chr7	6404001	6427999	Promoter (<=1kb)	100042450	ENSMUST00000054781.6	0	gain
chr7	6449001	6470999	Promoter (<=1kb)	258917	ENSMUST00000056120.4	0	gain
chr7	6547001	6558999	Distal Intergenic	258384	ENSMUST00000070985.3	-10994	gain
chr7	7157001	7170999	Promoter (<=1kb)	232854	ENSMUST00000051435.7	-331	gain
chr7	10463001	10473999	Exon (ENSMUST00000238284.1/ENSMUST00000238284.1, exon 1 of 1)	171263	ENSMUST00000055964.7	16212	gain
chr7	12425001	12477999	Promoter (<=1kb)	67370	ENSMUST00000098822.9	-294	gain
chr7	12489001	12502999	Promoter (<=1kb)	67370	ENSMUST00000133515.1	0	gain
chr7	12686001	12708999	Promoter (<=1kb)	100042499	ENSMUST00000233763.1	-998	gain
chr7	12720001	12732999	Promoter (<=1kb)	629079	ENSMUST00000163852.1	106	gain
chr7	12738001	12763999	Exon (ENSMUST00000182237.1/ENSMUST00000182237.1, exon 1 of 1)	629079	ENSMUST00000233902.1	-2997	gain
chr7	12847001	12878999	3' UTR	243833	ENSMUST00000081891.6	-2178	gain
chr7	12937001	12962999	Exon (ENSMUST00000186106.1/ENSMUST00000186106.1, exon 1 of 2)	243834	ENSMUST00000038701.7	-2839	gain
chr7	13055001	13062999	Promoter (<=1kb)	109889	ENSMUST00000069289.14	-237	gain
chr7	13080001	13148999	Promoter (<=1kb)	100312473	ENSMUST00000094828.2	0	gain
chr7	13170001	13183999	Promoter (<=1kb)	100312474	ENSMUST00000171783.1	0	gain
chr7	13205001	13224999	Promoter (<=1kb)	171260	ENSMUST00000053008.4	0	gain
chr7	13230001	13247999	Exon (ENSMUST00000172759.1/ENSMUST00000172759.1, exon 1 of 1)	171260	ENSMUST00000053008.4	10662	gain
chr7	15801001	15816999	Distal Intergenic	252830	ENSMUST00000108513.4	22679	gain
chr7	15900001	15905999	Promoter (<=1kb)	546024	ENSMUST00000171280.2	0	gain
chr7	16187001	16191999	Distal Intergenic	17537	ENSMUST00000176714.2	2911	gain
chr7	16224001	16265999	Promoter (<=1kb)	12273	ENSMUST00000050770.5	0	gain
chr7	16444001	16451999	Promoter (<=1kb)	69094	ENSMUST00000019302.9	-780	gain
chr7	16687001	16710999	Exon (ENSMUST00000206386.1/ENSMUST00000206386.1, exon 1 of 1)	26368	ENSMUST00000001984.4	-10930	gain
chr7	17062001	17094999	Promoter (<=1kb)	26436	ENSMUST00000071399.12	0	gain
chr7	17100001	17130999	3' UTR	26436	ENSMUST00000152671.1	12067	gain
chr7	18850001	18867999	3' UTR	21946	ENSMUST00000206206.1	-3332	gain
chr7	19604001	19625999	Promoter (<=1kb)	53609	ENSMUST00000086041.6	0	gain
chr7	19884001	19899999	Promoter (<=1kb)	319930	ENSMUST00000052605.7	0	gain
chr7	19923001	19942999	Promoter (1-2kb)	52118	ENSMUST00000043517.7	-1841	gain
chr7	19961001	19984999	Promoter (<=1kb)	71601	ENSMUST00000094753.5	0	gain
chr7	24011001	24036999	Distal Intergenic	404288	ENSMUST00000173571.1	7910	gain
chr7	24045001	24082999	Promoter (<=1kb)	209824	ENSMUST00000086012.4	0	gain
chr7	24144001	24171999	Distal Intergenic	232966	ENSMUST00000205309.1	-3061	gain
chr7	24209001	24221999	Promoter (<=1kb)	56707	ENSMUST00000073833.13	0	gain
chr7	24318001	24378999	Promoter (<=1kb)	16534	ENSMUST00000205428.1	0	gain
chr7	24439001	24468999	Promoter (<=1kb)	18793	ENSMUST00000002284.10	0	gain
chr7	24786001	24804999	Distal Intergenic	26366	ENSMUST00000206850.1	8720	gain
chr7	24828001	24843999	Promoter (<=1kb)	545936	ENSMUST00000155799.1	0	gain
chr7	25555001	25568999	Exon (ENSMUST00000206300.1/654804, exon 7 of 7)	26367	ENSMUST00000066503.13	-15144	gain
chr7	25898001	25908999	Promoter (<=1kb)	13088	ENSMUST00000005477.5	325	gain
chr7	25958001	25968999	Distal Intergenic	13088	ENSMUST00000144140.1	41235	gain
chr7	26892001	26911999	Distal Intergenic	233005	ENSMUST00000170227.2	27381	gain
chr7	27014001	27026999	Distal Intergenic	13085	ENSMUST00000207016.1	-2082	gain
chr7	27032001	27066999	3' UTR	13085	ENSMUST00000075552.6	2911	gain
chr7	27077001	27120999	Promoter (<=1kb)	13107	ENSMUST00000003100.9	0	gain
chr7	27126001	27149999	3' UTR	384724	ENSMUST00000164093.7	-3715	gain
chr7	28028001	28036999	Distal Intergenic	23996	ENSMUST00000138512.7	10023	gain
chr7	28052001	28166999	Promoter (<=1kb)	215384	ENSMUST00000138392.7	0	gain
chr7	28203001	28242999	Exon (ENSMUST00000207620.1/ENSMUST00000207620.1, exon 1 of 1)	13549	ENSMUST00000172467.7	22735	gain
chr7	28248001	28267999	Promoter (<=1kb)	386655	ENSMUST00000059596.7	0	gain
chr7	28497001	28530999	Promoter (<=1kb)	330496	ENSMUST00000081684.2	0	gain
chr7	29553001	29617999	Exon (ENSMUST00000063585.8/ENSMUST00000063585.8, exon 1 of 4)	74206	ENSMUST00000182702.7	-34360	gain
chr7	29623001	29647999	Distal Intergenic	76718	ENSMUST00000208371.1	77251	gain
chr7	29653001	29671999	Exon (ENSMUST00000083451.1/ENSMUST00000083451.1, exon 1 of 1)	76718	ENSMUST00000208371.1	53251	gain
chr7	29677001	29695999	Downstream (1-2kb)	76718	ENSMUST00000208371.1	29251	gain
chr7	29704001	29725999	Promoter (<=1kb)	76718	ENSMUST00000209126.1	0	gain
chr7	29733001	29755999	Exon (ENSMUST00000083725.1/ENSMUST00000083725.1, exon 1 of 1)	76718	ENSMUST00000207130.1	-5969	gain
chr7	30323001	30351999	Promoter (<=1kb)	68332	ENSMUST00000098586.4	0	gain
chr7	30377001	30386999	Distal Intergenic	233067	ENSMUST00000046351.6	-14229	gain
chr7	30392001	30423999	Promoter (<=1kb)	22177	ENSMUST00000207982.1	0	gain
chr7	30592001	30597999	Promoter (<=1kb)	58206	ENSMUST00000108151.2	0	gain
chr7	30666001	30721999	Promoter (<=1kb)	11944	ENSMUST00000167761.7	0	gain
chr7	30832001	30890999	Promoter (<=1kb)	12483	ENSMUST00000019248.12	0	gain
chr7	30896001	30943999	Promoter (<=1kb)	17136	ENSMUST00000187137.6	0	gain
chr7	31157001	31202999	Promoter (<=1kb)	100038516	ENSMUST00000190947.1	0	gain
chr7	31214001	31227999	Distal Intergenic	100043827	ENSMUST00000189372.2	-35758	gain
chr7	34045001	34061999	Distal Intergenic	11354	ENSMUST00000173387.1	23434	gain
chr7	34067001	34102999	Promoter (<=1kb)	100043868	ENSMUST00000108083.1	0	gain
chr7	34313001	34329999	Promoter (<=1kb)	233103	ENSMUST00000108074.7	0	gain
chr7	35154001	35160999	Distal Intergenic	53896	ENSMUST00000135452.7	-25386	gain
chr7	35240001	35262999	Exon (ENSMUST00000238407.1/384605, exon 4 of 10)	384605	ENSMUST00000238407.1	12534	gain
chr7	35816001	35829999	Intron (ENSMUST00000187873.1/78547, intron 2 of 2)	668501	ENSMUST00000061586.10	-13012	gain
chr7	38164001	38204999	Promoter (<=1kb)	72244	ENSMUST00000165308.7	0	gain
chr7	38278001	38297999	Exon (ENSMUST00000186086.1/ENSMUST00000186086.1, exon 1 of 2)	66161	ENSMUST00000032585.7	-6578	gain
chr7	39197001	39207999	Distal Intergenic	330513	ENSMUST00000108017.1	205161	gain
chr7	40703001	40716999	Distal Intergenic	71029	ENSMUST00000207559.1	28264	gain
chr7	41072001	41095999	Promoter (<=1kb)	77001	ENSMUST00000205487.1	0	gain
chr7	41176001	41198999	Exon (ENSMUST00000189873.2/ENSMUST00000189873.2, exon 1 of 2)	434172	ENSMUST00000206490.1	22160	gain
chr7	41424001	41439999	3' UTR	269902	ENSMUST00000165029.2	8697	gain
chr7	42507001	42516999	Promoter (1-2kb)	434178	ENSMUST00000173489.2	-1261	gain
chr7	43315001	43324999	Promoter (1-2kb)	69930	ENSMUST00000151659.1	-1707	gain
chr7	43401001	43407999	Promoter (<=1kb)	243958	ENSMUST00000005592.6	-205	gain
chr7	43491001	43517999	Promoter (<=1kb)	74054	ENSMUST00000013497.7	0	gain
chr7	43532001	43544999	Promoter (<=1kb)	12489	ENSMUST00000205503.1	0	gain
chr7	43653001	43664999	Promoter (<=1kb)	83382	ENSMUST00000032667.9	0	gain
chr7	43868001	43915999	Promoter (<=1kb)	56640	ENSMUST00000007161.7	0	gain
chr7	43922001	43930999	Distal Intergenic	317652	ENSMUST00000068625.4	-2741	gain
chr7	43977001	43983999	Promoter (<=1kb)	13648	ENSMUST00000081399.3	940	gain
chr7	44004001	44021999	Promoter (<=1kb)	16618	ENSMUST00000048945.5	0	gain
chr7	44105001	44118999	Promoter (<=1kb)	13646	ENSMUST00000077528.6	0	gain
chr7	44163001	44183999	Distal Intergenic	16617	ENSMUST00000073713.7	-4237	gain
chr7	44201001	44243999	Promoter (<=1kb)	16612	ENSMUST00000075162.4	0	gain
chr7	44506001	44528999	Promoter (<=1kb)	233199	ENSMUST00000165208.3	0	gain
chr7	44704001	44728999	Promoter (<=1kb)	75510	ENSMUST00000085422.3	0	gain
chr7	44783001	44806999	Exon (ENSMUST00000207888.1/ENSMUST00000207888.1, exon 1 of 2)	107503	ENSMUST00000107893.8	8659	gain
chr7	45276001	45313999	Promoter (<=1kb)	68667	ENSMUST00000209506.1	0	gain
chr7	45663001	45676999	Promoter (<=1kb)	14344	ENSMUST00000069800.5	0	gain
chr7	45951001	45969999	3' UTR	27421	ENSMUST00000209985.1	7687	gain
chr7	46003001	46014999	Promoter (1-2kb)	27421	ENSMUST00000211780.1	-1932	gain
chr7	46324001	46337999	Distal Intergenic	18419	ENSMUST00000209802.1	28626	gain
chr7	46712001	46750999	Promoter (<=1kb)	20208	ENSMUST00000128088.3	0	gain
chr7	47040001	47049999	Promoter (<=1kb)	67893	ENSMUST00000010451.7	-602	gain
chr7	47176001	47183999	Distal Intergenic	19259	ENSMUST00000102626.9	-42317	gain
chr7	47198001	47210999	5' UTR	668725	ENSMUST00000179005.2	41829	gain
chr7	48674001	48697999	Exon (ENSMUST00000187816.1/ENSMUST00000187816.1, exon 1 of 1)	404238	ENSMUST00000094383.2	-30190	gain
chr7	48705001	48758999	Exon (ENSMUST00000209052.1/ENSMUST00000209052.1, exon 1 of 2)	243983	ENSMUST00000118927.7	-30004	gain
chr7	49045001	49080999	Exon (ENSMUST00000207469.1/ENSMUST00000207469.1, exon 1 of 1)	108167511	ENSMUST00000208636.1	53277	gain
chr7	49088001	49093999	Intron (ENSMUST00000183659.7/78286, intron 2 of 39)	108167511	ENSMUST00000208636.1	40277	gain
chr7	49350001	49377999	Promoter (<=1kb)	78286	ENSMUST00000064383.6	0	gain
chr7	50940001	50985999	Exon (ENSMUST00000209016.1/ENSMUST00000209016.1, exon 1 of 1)	243996	ENSMUST00000119710.2	340811	gain
chr7	56035001	56048999	Promoter (1-2kb)	15204	ENSMUST00000205653.1	-1197	gain
chr7	58055001	58075999	Distal Intergenic	14402	ENSMUST00000136033.1	262873	gain
chr7	62525001	62541999	Distal Intergenic	27412	ENSMUST00000094339.2	-60491	gain
chr7	62873001	62888999	Distal Intergenic	11441	ENSMUST00000032738.6	323514	gain
chr7	62894001	62907999	Distal Intergenic	11441	ENSMUST00000032738.6	304514	gain
chr7	63415001	63427999	Exon (ENSMUST00000181327.1/77631, exon 5 of 10)	77631	ENSMUST00000181327.1	16530	gain
chr7	64067001	64078999	Distal Intergenic	17364	ENSMUST00000085222.11	-74836	gain
chr7	64106001	64120999	Distal Intergenic	17364	ENSMUST00000085222.11	-32836	gain
chr7	64464001	64504999	Promoter (<=1kb)	11784	ENSMUST00000032732.14	0	gain
chr7	65595001	65604999	Intron (ENSMUST00000154632.1/407810, intron 1 of 7)	407810	ENSMUST00000154632.1	12931	gain
chr7	65845001	65868999	Promoter (<=1kb)	18553	ENSMUST00000176199.7	0	gain
chr7	66099001	66108999	Promoter (<=1kb)	269941	ENSMUST00000036372.7	-516	gain
chr7	67803001	67815999	Promoter (<=1kb)	73904	ENSMUST00000181235.2	0	gain
chr7	67838001	67856999	Exon (ENSMUST00000208560.1/ENSMUST00000208560.1, exon 1 of 3)	73904	ENSMUST00000208257.1	-33862	gain
chr7	68351001	68380999	3' UTR	434197	ENSMUST00000153458.2	19877	gain
chr7	74084001	74106999	Distal Intergenic	20450	ENSMUST00000191970.1	-70311	gain
chr7	74992001	74997999	Distal Intergenic	75205	ENSMUST00000206433.1	-32195	gain
chr7	75429001	75441999	Distal Intergenic	75547	ENSMUST00000166315.6	-13535	gain
chr7	78725001	78730999	Exon (ENSMUST00000206500.1/ENSMUST00000206500.1, exon 3 of 3)	414121	ENSMUST00000206849.1	-6781	gain
chr7	80536001	80542999	Promoter (<=1kb)	12144	ENSMUST00000081314.10	-882	gain
chr7	80968001	80984999	Exon (ENSMUST00000209023.1/ENSMUST00000209023.1, exon 1 of 1)	233410	ENSMUST00000107353.2	-8682	gain
chr7	81705001	81725999	Promoter (<=1kb)	26557	ENSMUST00000207983.1	0	gain
chr7	81933001	81951999	Promoter (<=1kb)	29877	ENSMUST00000107305.7	0	gain
chr7	82622001	82637999	3' UTR	269959	ENSMUST00000172784.1	10224	gain
chr7	88126001	88131999	3' UTR	13032	ENSMUST00000032779.11	-146086	gain
chr7	88275001	88279999	Promoter (<=1kb)	13032	ENSMUST00000032779.11	0	gain
chr7	89630001	89633999	Promoter (<=1kb)	109264	ENSMUST00000159504.7	0	gain
chr7	89996001	89997999	Intron (ENSMUST00000207458.1/319711, intron 5 of 8)	13626	ENSMUST00000107234.2	-15018	gain
chr7	93217001	93218999	Distal Intergenic	100040298	ENSMUST00000133910.2	-32825	gain
chr7	96647001	96678999	Intron (ENSMUST00000107162.7/23966, intron 7 of 32)	23966	ENSMUST00000131541.1	2829	gain
chr7	97459001	97478999	Promoter (1-2kb)	101861	ENSMUST00000026126.9	-1957	gain
chr7	100138001	100151999	Distal Intergenic	67164	ENSMUST00000032967.3	-7278	gain
chr7	100502001	100532999	Promoter (<=1kb)	69387	ENSMUST00000207405.1	0	gain
chr7	101526001	101542999	Exon (ENSMUST00000209330.1/ENSMUST00000209330.1, exon 1 of 4)	11871	ENSMUST00000173420.1	17866	gain
chr7	106248001	106275999	Distal Intergenic	100042856	ENSMUST00000183409.1	-32675	gain
chr7	107662001	107677999	Intron (ENSMUST00000040056.14/19024, intron 3 of 24)	19024	ENSMUST00000098134.4	55157	gain
chr7	107802001	107811999	Promoter (<=1kb)	244199	ENSMUST00000106755.2	-793	gain
chr7	108802001	108811999	Distal Intergenic	258721	ENSMUST00000084754.2	13998	gain
chr7	108823001	108842999	Promoter (<=1kb)	258721	ENSMUST00000084754.2	0	gain
chr7	108872001	108933999	Promoter (<=1kb)	244202	ENSMUST00000055745.4	0	gain
chr7	109988001	110013999	Promoter (<=1kb)	69781	ENSMUST00000191157.6	0	gain
chr7	110696001	110720999	Exon (ENSMUST00000210822.1/ENSMUST00000210822.1, exon 1 of 4)	11717	ENSMUST00000170374.7	-47207	gain
chr7	111015001	111026999	Promoter (1-2kb)	22083	ENSMUST00000005749.5	-1952	gain
chr7	118991001	119017999	Promoter (<=1kb)	64297	ENSMUST00000008878.9	0	gain
chr7	119064001	119078999	Distal Intergenic	64297	ENSMUST00000008878.9	-68790	gain
chr7	119422001	119437999	Distal Intergenic	67133	ENSMUST00000207887.1	21271	gain
chr7	119992001	120014999	3' UTR	381917	ENSMUST00000208910.1	-24159	gain
chr7	120772001	120781999	Promoter (<=1kb)	233813	ENSMUST00000165055.1	-394	gain
chr7	120996001	121034999	Promoter (<=1kb)	59052	ENSMUST00000033163.7	0	gain
chr7	121590001	121617999	Promoter (<=1kb)	75793	ENSMUST00000206244.1	0	gain
chr7	121624001	121630999	Distal Intergenic	75793	ENSMUST00000206244.1	-14667	gain
chr7	121776001	121799999	Distal Intergenic	20278	ENSMUST00000000221.5	41522	gain
chr7	122025001	122033999	Distal Intergenic	74105	ENSMUST00000033160.14	-3779	gain
chr7	122176001	122188999	Promoter (<=1kb)	26918	ENSMUST00000206198.1	0	gain
chr7	122462001	122481999	Exon (ENSMUST00000206563.1/ENSMUST00000206563.1, exon 1 of 1)	18751	ENSMUST00000149583.1	45933	gain
chr7	122665001	122693999	Promoter (<=1kb)	54376	ENSMUST00000084615.9	0	gain
chr7	123010001	123034999	Promoter (<=1kb)	233833	ENSMUST00000211170.1	0	gain
chr7	123209001	123214999	Promoter (<=1kb)	233836	ENSMUST00000131933.7	0	gain
chr7	123553001	123556999	Distal Intergenic	210162	ENSMUST00000128217.1	-52552	gain
chr7	123590001	123640999	Distal Intergenic	210162	ENSMUST00000128217.1	-89552	gain
chr7	124512001	124519999	Distal Intergenic	73076	ENSMUST00000130240.1	188936	gain
chr7	125160001	125197999	Distal Intergenic	71208	ENSMUST00000205794.1	140273	gain
chr7	125431001	125441999	Distal Intergenic	77035	ENSMUST00000033010.8	-2677	gain
chr7	126299001	126358999	Exon (ENSMUST00000084598.5/ENSMUST00000084598.5, exon 1 of 1)	16797	ENSMUST00000205426.1	5887	gain
chr7	126584001	126604999	Promoter (<=1kb)	12752	ENSMUST00000084589.10	0	gain
chr7	126703001	126728999	Promoter (<=1kb)	12721	ENSMUST00000106364.7	0	gain
chr7	126813001	126835999	Promoter (<=1kb)	68952	ENSMUST00000206558.1	0	gain
chr7	126900001	126919999	Promoter (1-2kb)	68742	ENSMUST00000145307.1	-1720	gain
chr7	127162001	127181999	Exon (ENSMUST00000206225.1/ENSMUST00000206225.1, exon 1 of 1)	70233	ENSMUST00000205355.1	13445	gain
chr7	127345001	127370999	Promoter (<=1kb)	233890	ENSMUST00000060783.6	0	gain
chr7	128032001	128055999	Exon (ENSMUST00000206392.1/ENSMUST00000206392.1, exon 1 of 1)	16409	ENSMUST00000064821.13	-6641	gain
chr7	130044001	130065999	Distal Intergenic	100043150	ENSMUST00000206701.1	81836	gain
chr7	132912001	132923999	Exon (ENSMUST00000209561.1/ENSMUST00000209561.1, exon 2 of 2)	360216	ENSMUST00000106157.7	-7143	gain
chr7	135754001	135773999	Exon (ENSMUST00000209706.1/ENSMUST00000209706.1, exon 1 of 3)	17345	ENSMUST00000033310.8	-37640	gain
chr7	137115001	137154999	3' UTR	100038555	ENSMUST00000209747.1	-79684	gain
chr7	138073001	138088999	Distal Intergenic	70571	ENSMUST00000161213.2	182330	gain
chr7	139121001	139169999	5' UTR	57740	ENSMUST00000016125.11	18518	gain
chr7	139300001	139307999	Distal Intergenic	101631	ENSMUST00000172136.8	51514	gain
chr7	139662001	139717999	Promoter (<=1kb)	212124	ENSMUST00000129990.8	0	gain
chr7	139801001	139814999	Distal Intergenic	52389	ENSMUST00000026548.13	-19175	gain
chr7	139820001	139846999	Promoter (<=1kb)	52389	ENSMUST00000026548.13	0	gain
chr7	140200001	140225999	Promoter (<=1kb)	244233	ENSMUST00000211540.1	0	gain
chr7	140235001	140243999	Distal Intergenic	244234	ENSMUST00000210212.1	-3285	gain
chr7	140338001	140360999	Promoter (<=1kb)	18361	ENSMUST00000075470.1	0	gain
chr7	140417001	140453999	Promoter (<=1kb)	259028	ENSMUST00000073226.1	0	gain
chr7	140469001	140477999	Distal Intergenic	258056	ENSMUST00000071755.4	2843	gain
chr7	140513001	140518999	Distal Intergenic	258513	ENSMUST00000215768.1	-5605	gain
chr7	140546001	140566999	Distal Intergenic	258201	ENSMUST00000084457.2	-7156	gain
chr7	140577001	140584999	Distal Intergenic	258201	ENSMUST00000084457.2	2846	gain
chr7	140744001	140751999	Distal Intergenic	13106	ENSMUST00000026552.8	-11740	gain
chr7	140822001	140851999	Promoter (<=1kb)	338417	ENSMUST00000035300.6	0	gain
chr7	141745001	141783999	Promoter (<=1kb)	17831	ENSMUST00000026590.8	0	gain
chr7	142130001	142164999	Promoter (<=1kb)	105243089	ENSMUST00000211350.1	0	gain
chr7	142910001	142917999	Intron (ENSMUST00000105929.10/21823, intron 1 of 11)	21823	ENSMUST00000000219.9	-9987	gain
chr7	143127001	143141999	Exon (ENSMUST00000195171.1/ENSMUST00000195171.1, exon 1 of 1)	16535	ENSMUST00000187213.1	17807	gain
chr7	143202001	143229999	Exon (ENSMUST00000185789.2/63830, exon 1 of 1)	63830	ENSMUST00000185789.2	66550	gain
chr7	143739001	143774999	Promoter (<=1kb)	381974	ENSMUST00000058092.7	0	gain
chr7	144777001	144800999	Exon (ENSMUST00000208857.1/ENSMUST00000208857.1, exon 1 of 1)	101772	ENSMUST00000155175.7	-25027	gain
chr7	145339001	145341999	Distal Intergenic	211578	ENSMUST00000062163.7	24166	gain
chr8	3115001	3141999	3' UTR	16337	ENSMUST00000208839.1	17556	gain
chr8	3323001	3335999	Distal Intergenic	102098	ENSMUST00000208363.1	-17416	gain
chr8	3352001	3391999	Promoter (<=1kb)	102098	ENSMUST00000208363.1	0	gain
chr8	3650001	3672999	Promoter (<=1kb)	100503924	ENSMUST00000159364.2	0	gain
chr8	3685001	3708999	Promoter (<=1kb)	14128	ENSMUST00000005678.5	0	gain
chr8	3716001	3763999	Promoter (<=1kb)	170786	ENSMUST00000012847.2	0	gain
chr8	3769001	3774999	Distal Intergenic	170786	ENSMUST00000012847.2	-20017	gain
chr8	3785001	3820999	Promoter (<=1kb)	19785	ENSMUST00000157400.1	0	gain
chr8	3984001	4058999	Exon (ENSMUST00000181162.2/ENSMUST00000181162.2, exon 1 of 1)	170776	ENSMUST00000127592.1	-29255	gain
chr8	4064001	4167999	Promoter (<=1kb)	213027	ENSMUST00000177499.7	0	gain
chr8	4639001	4672999	Exon (ENSMUST00000208382.1/ENSMUST00000208382.1, exon 1 of 1)	233987	ENSMUST00000073201.5	13161	gain
chr8	4681001	4703999	Exon (ENSMUST00000181337.1/ENSMUST00000181337.1, exon 2 of 2)	20419	ENSMUST00000207665.1	42425	gain
chr8	10082001	10094999	Intron (ENSMUST00000207605.1/ENSMUST00000207605.1, intron 1 of 2)	24099	ENSMUST00000208770.1	50683	gain
chr8	10137001	10173999	Promoter (<=1kb)	244281	ENSMUST00000208309.1	0	gain
chr8	10248001	10271999	Promoter (<=1kb)	244281	ENSMUST00000214643.1	0	gain
chr8	10403001	10407999	Exon (ENSMUST00000208309.1/244281, exon 15 of 17)	244281	ENSMUST00000042103.8	130429	gain
chr8	11144001	11152999	Exon (ENSMUST00000208133.1/ENSMUST00000208133.1, exon 1 of 3)	12826	ENSMUST00000209598.1	57832	gain
chr8	11710001	11729999	Promoter (<=1kb)	54126	ENSMUST00000210104.1	0	gain
chr8	11867001	11883999	Exon (ENSMUST00000210446.1/ENSMUST00000210446.1, exon 1 of 2)	75528	ENSMUST00000132536.1	24940	gain
chr8	11952001	11976999	Intron (ENSMUST00000209977.1/ENSMUST00000209977.1, intron 1 of 2)	75528	ENSMUST00000132536.1	109940	gain
chr8	13232001	13250999	Promoter (<=1kb)	234072	ENSMUST00000166438.1	0	gain
chr8	13519001	13526999	Distal Intergenic	14456	ENSMUST00000033828.6	-24511	gain
chr8	13533001	13548999	Exon (ENSMUST00000210253.1/ENSMUST00000210253.1, exon 1 of 2)	66501	ENSMUST00000033830.14	13406	gain
chr8	13557001	13557999	Exon (ENSMUST00000134023.8/66501, exon 5 of 9)	66501	ENSMUST00000033830.14	4406	gain
chr8	13802001	13868999	Promoter (<=1kb)	231201	ENSMUST00000071308.5	0	gain
chr8	14333001	14340999	Intron (ENSMUST00000152652.7/244310, intron 2 of 14)	244310	ENSMUST00000136000.7	-40949	gain
chr8	15134001	15146999	Exon (ENSMUST00000211278.1/ENSMUST00000211278.1, exon 1 of 3)	17930	ENSMUST00000140033.1	14994	gain
chr8	16453001	16460999	Intron (ENSMUST00000082104.6/94109, intron 7 of 69)	100526464	ENSMUST00000175401.1	-284163	gain
chr8	17769001	17786999	Distal Intergenic	94109	ENSMUST00000137947.1	-233415	gain
chr8	18474001	18477999	Distal Intergenic	244329	ENSMUST00000039412.14	-117132	gain
chr8	19049001	19059999	3' UTR	360214	ENSMUST00000075504.2	4811	gain
chr8	20667001	20677999	Distal Intergenic	100861668	ENSMUST00000178438.2	52082	gain
chr8	20812001	20837999	Exon (ENSMUST00000212367.1/ENSMUST00000212367.1, exon 1 of 4)	654453	ENSMUST00000098908.3	-54670	gain
chr8	21634001	21649999	Exon (ENSMUST00000119179.1/ENSMUST00000119179.1, exon 1 of 2)	23855	ENSMUST00000079528.5	-5781	gain
chr8	22078001	22106999	Promoter (<=1kb)	330721	ENSMUST00000213644.1	894	gain
chr8	22398001	22405999	Promoter (<=1kb)	18408	ENSMUST00000033871.7	0	gain
chr8	22706001	22735999	Promoter (<=1kb)	16150	ENSMUST00000033939.12	0	gain
chr8	23259001	23268999	Promoter (1-2kb)	57437	ENSMUST00000051094.8	-1927	gain
chr8	25293001	25297999	Distal Intergenic	74489	ENSMUST00000209774.1	8206	gain
chr8	26167001	26191999	Distal Intergenic	73754	ENSMUST00000209926.1	8208	gain
chr8	26642001	26647999	Distal Intergenic	72316	ENSMUST00000189978.1	176424	gain
chr8	27193001	27212999	Promoter (<=1kb)	76615	ENSMUST00000038174.7	0	gain
chr8	30952001	30961999	Distal Intergenic	66959	ENSMUST00000036631.13	-127472	gain
chr8	32809001	32837999	Intron (ENSMUST00000209107.3/211323, intron 1 of 12)	211323	ENSMUST00000239051.1	45863	gain
chr8	35045001	35060999	Exon (ENSMUST00000209635.1/ENSMUST00000209635.1, exon 1 of 1)	21951	ENSMUST00000033929.5	-79311	gain
chr8	35536001	35554999	Distal Intergenic	52065	ENSMUST00000037666.5	-32799	gain
chr8	35622001	35632999	Intron (ENSMUST00000037666.5/52065, intron 1 of 2)	52065	ENSMUST00000154989.1	14724	gain
chr8	45833001	45849999	Distal Intergenic	319940	ENSMUST00000135116.1	-13704	gain
chr8	55110001	55123999	Distal Intergenic	234267	ENSMUST00000033915.8	155158	gain
chr8	55346001	55381999	Distal Intergenic	234267	ENSMUST00000033915.8	391158	gain
chr8	55389001	55390999	Distal Intergenic	234267	ENSMUST00000033915.8	434158	gain
chr8	55396001	55425999	Distal Intergenic	234267	ENSMUST00000033915.8	441158	gain
chr8	55459001	55488999	Distal Intergenic	244486	ENSMUST00000053441.4	417949	gain
chr8	55496001	55524999	Distal Intergenic	244486	ENSMUST00000053441.4	381949	gain
chr8	55530001	55541999	Exon (ENSMUST00000210122.1/ENSMUST00000210122.1, exon 1 of 1)	244486	ENSMUST00000053441.4	364949	gain
chr8	61759001	61767999	Promoter (<=1kb)	72333	ENSMUST00000121493.8	0	gain
chr8	65576001	65596999	Distal Intergenic	72925	ENSMUST00000152320.7	-20901	gain
chr8	66438001	66455999	Exon (ENSMUST00000140669.1/ENSMUST00000140669.1, exon 1 of 2)	66282	ENSMUST00000143972.1	30498	gain
chr8	69243001	69265999	Distal Intergenic	211135	ENSMUST00000212549.1	-5081	gain
chr8	69530001	69551999	Exon (ENSMUST00000211928.1/ENSMUST00000211928.1, exon 1 of 1)	234362	ENSMUST00000150118.1	62064	gain
chr8	69667001	69696999	Distal Intergenic	636741	ENSMUST00000169125.1	7738	gain
chr8	69716001	69733999	Promoter (<=1kb)	66869	ENSMUST00000238292.1	0	gain
chr8	70597001	70598999	Promoter (<=1kb)	76900	ENSMUST00000210305.1	0	gain
chr8	70957001	70965999	Intron (ENSMUST00000211950.1/69419, intron 3 of 4)	665828	ENSMUST00000098653.2	25596	gain
chr8	70984001	71022999	Exon (ENSMUST00000211950.1/69419, exon 2 of 5)	69419	ENSMUST00000188626.1	3756	gain
chr8	71032001	71046999	Exon (ENSMUST00000212780.1/ENSMUST00000212780.1, exon 3 of 15)	69419	ENSMUST00000211987.1	-5237	gain
chr8	71087001	71105999	Promoter (1-2kb)	69419	ENSMUST00000212266.1	-1243	gain
chr8	71113001	71124999	Exon (ENSMUST00000184911.1/ENSMUST00000184911.1, exon 1 of 1)	69419	ENSMUST00000212266.1	-27243	gain
chr8	71412001	71455999	Downstream (<1kb)	64296	ENSMUST00000212321.1	2908	gain
chr8	71630001	71660999	Promoter (<=1kb)	102466799	ENSMUST00000184793.1	0	gain
chr8	71756001	71884999	Promoter (<=1kb)	236193	ENSMUST00000188685.6	0	gain
chr8	71898001	71907999	Promoter (<=1kb)	382019	ENSMUST00000110002.7	-609	gain
chr8	71941001	71949999	Promoter (1-2kb)	234413	ENSMUST00000131237.7	-1039	gain
chr8	71983001	72016999	Promoter (<=1kb)	72054	ENSMUST00000003574.4	0	gain
chr8	72033001	72127999	Promoter (<=1kb)	258335	ENSMUST00000210435.3	0	gain
chr8	72188001	72217999	Promoter (<=1kb)	209488	ENSMUST00000072097.13	0	gain
chr8	72682001	72693999	Promoter (<=1kb)	319555	ENSMUST00000162248.1	210	gain
chr8	81017001	81038999	Exon (ENSMUST00000123595.7/ENSMUST00000123595.7, exon 2 of 2)	74841	ENSMUST00000042724.7	-2073	gain
chr8	82937001	82942999	Intron (ENSMUST00000078525.6/330812, intron 1 of 6)	330812	ENSMUST00000211714.1	73187	gain
chr8	83462001	83502999	Exon (ENSMUST00000211819.1/ENSMUST00000211819.1, exon 1 of 1)	56367	ENSMUST00000212849.1	-3610	gain
chr8	83504001	83564999	Promoter (<=1kb)	258267	ENSMUST00000058609.4	0	gain
chr8	83623001	83645999	Distal Intergenic	67903	ENSMUST00000019577.9	-6678	gain
chr8	83730001	83796999	Promoter (<=1kb)	26364	ENSMUST00000002964.13	0	gain
chr8	84550001	84577999	Promoter (<=1kb)	12286	ENSMUST00000126302.1	0	gain
chr8	85143001	85157999	Promoter (<=1kb)	624855	ENSMUST00000211617.1	0	gain
chr8	88112001	88117999	Promoter (<=1kb)	382030	ENSMUST00000095214.9	-770	gain
chr8	94451001	94468999	Promoter (1-2kb)	434341	ENSMUST00000182409.8	-1011	gain
chr8	94869001	94900999	Promoter (<=1kb)	114255	ENSMUST00000212810.1	0	gain
chr8	95023001	95033999	Promoter (<=1kb)	54672	ENSMUST00000211974.1	-303	gain
chr8	95514001	95523999	Distal Intergenic	244608	ENSMUST00000041569.4	-10086	gain
chr8	95601001	95630999	Exon (ENSMUST00000211925.1/ENSMUST00000211925.1, exon 3 of 5)	78833	ENSMUST00000034094.10	-2454	gain
chr8	95666001	95699999	Promoter (<=1kb)	234593	ENSMUST00000160964.7	0	gain
chr8	103870001	103876999	Distal Intergenic	12562	ENSMUST00000034339.9	-224626	gain
chr8	104017001	104030999	Distal Intergenic	12562	ENSMUST00000034339.9	-70626	gain
chr8	104275001	104290999	3' UTR	73381	ENSMUST00000212492.1	2175	gain
chr8	104580001	104591999	Promoter (<=1kb)	382051	ENSMUST00000059588.7	0	gain
chr8	104641001	104683999	Promoter (<=1kb)	68523	ENSMUST00000164884.8	0	gain
chr8	104690001	104694999	Distal Intergenic	102022	ENSMUST00000034346.14	-39004	gain
chr8	104714001	104719999	Exon (ENSMUST00000212907.1/ENSMUST00000212907.1, exon 2 of 2)	102022	ENSMUST00000034346.14	-14004	gain
chr8	104855001	104866999	Promoter (<=1kb)	667754	ENSMUST00000043209.10	-489	gain
chr8	104873001	104913999	Exon (ENSMUST00000043209.10/667754, exon 11 of 12)	667754	ENSMUST00000043209.10	5513	gain
chr8	104990001	105000999	Promoter (<=1kb)	436059	ENSMUST00000172032.3	0	gain
chr8	105027001	105142999	Promoter (<=1kb)	13909	ENSMUST00000173838.1	0	gain
chr8	105689001	105694999	Promoter (<=1kb)	234695	ENSMUST00000062574.7	0	gain
chr8	105829001	105834999	Promoter (1-2kb)	72236	ENSMUST00000211949.1	1249	gain
chr8	105981001	106004999	Promoter (<=1kb)	319446	ENSMUST00000117555.7	0	gain
chr8	106421001	106434999	3' UTR	22751	ENSMUST00000212874.1	5602	gain
chr8	106471001	106484999	Distal Intergenic	12560	ENSMUST00000080797.7	-25892	gain
chr8	107912001	107920999	Distal Intergenic	11906	ENSMUST00000220518.1	-21645	gain
chr8	109576001	109583999	Promoter (<=1kb)	15439	ENSMUST00000074898.7	0	gain
chr8	109611001	109658999	Promoter (<=1kb)	244646	ENSMUST00000057344.2	0	gain
chr8	109693001	109705999	Promoter (<=1kb)	71955	ENSMUST00000034164.5	0	gain
chr8	109737001	109777999	Promoter (<=1kb)	52335	ENSMUST00000093162.3	0	gain
chr8	109957001	109980999	Promoter (<=1kb)	73608	ENSMUST00000001722.13	0	gain
chr8	110040001	110059999	Promoter (<=1kb)	77171	ENSMUST00000213014.1	0	gain
chr8	110094001	110130999	Promoter (<=1kb)	102638837	ENSMUST00000213641.1	0	gain
chr8	110136001	110151999	3' UTR	12308	ENSMUST00000003754.7	16207	gain
chr8	110184001	110215999	Promoter (<=1kb)	234728	ENSMUST00000189685.1	0	gain
chr8	110260001	110279999	Promoter (<=1kb)	244653	ENSMUST00000043141.6	0	gain
chr8	110544001	110585999	Exon (ENSMUST00000043141.6/244653, exon 54 of 87)	234729	ENSMUST00000213003.1	-32586	gain
chr8	110591001	110617999	Promoter (<=1kb)	234729	ENSMUST00000213003.1	-586	gain
chr8	110759001	110804999	Promoter (<=1kb)	76527	ENSMUST00000148732.1	0	gain
chr8	110902001	110920999	Promoter (<=1kb)	20444	ENSMUST00000117534.7	0	gain
chr8	111525001	111536999	Promoter (<=1kb)	170737	ENSMUST00000172856.7	0	gain
chr8	112122001	112131999	Distal Intergenic	57321	ENSMUST00000052138.10	110603	gain
chr8	113915001	113926999	Distal Intergenic	208936	ENSMUST00000213061.1	-66263	gain
chr8	116199001	116209999	Distal Intergenic	75465	ENSMUST00000213007.1	-294975	gain
chr8	116225001	116250999	Distal Intergenic	75465	ENSMUST00000213007.1	-253975	gain
chr8	116435001	116453999	Distal Intergenic	75465	ENSMUST00000213007.1	-50975	gain
chr8	116475001	116507999	Promoter (<=1kb)	75465	ENSMUST00000213007.1	0	gain
chr8	116519001	116544999	Distal Intergenic	75465	ENSMUST00000078170.6	13986	gain
chr8	116726001	116744999	Promoter (<=1kb)	75796	ENSMUST00000109102.3	0	gain
chr8	116751001	116770999	Exon (ENSMUST00000098379.2/ENSMUST00000098379.2, exon 1 of 4)	75796	ENSMUST00000109102.3	-18010	gain
chr8	116834001	116866999	Distal Intergenic	66531	ENSMUST00000155260.1	27525	gain
chr8	117081001	117088999	Promoter (<=1kb)	76645	ENSMUST00000098375.5	0	gain
chr8	117129001	117152999	3' UTR	209239	ENSMUST00000064488.10	-5136	gain
chr8	117925001	117929999	Distal Intergenic	68533	ENSMUST00000034303.2	-123058	gain
chr8	118105001	118122999	Exon (ENSMUST00000083094.1/ENSMUST00000083094.1, exon 1 of 1)	12554	ENSMUST00000117160.1	-160734	gain
chr8	119145001	119171999	Promoter (<=1kb)	12554	ENSMUST00000212476.1	0	gain
chr8	119254001	119260999	Intron (ENSMUST00000117160.1/12554, intron 10 of 13)	12554	ENSMUST00000151842.1	-16412	gain
chr8	119298001	119330999	3' UTR	68196	ENSMUST00000034300.7	-13489	gain
chr8	120682001	120689999	Exon (ENSMUST00000193913.1/ENSMUST00000193913.1, exon 1 of 1)	12857	ENSMUST00000181026.1	8849	gain
chr8	120790001	120858999	Intron (ENSMUST00000127664.1/108148, intron 1 of 15)	15900	ENSMUST00000160594.1	37792	gain
chr8	120993001	121024999	Exon (ENSMUST00000187913.1/ENSMUST00000187913.1, exon 1 of 1)	68790	ENSMUST00000181231.1	35414	gain
chr8	121274001	121294999	Intron (ENSMUST00000127664.1/108148, intron 1 of 15)	14241	ENSMUST00000181609.1	146061	gain
chr8	121349001	121408999	Exon (ENSMUST00000181200.1/ENSMUST00000181200.1, exon 1 of 2)	76405	ENSMUST00000182739.7	132870	gain
chr8	121414001	121420999	Intron (ENSMUST00000127664.1/108148, intron 1 of 15)	76405	ENSMUST00000182739.7	120870	gain
chr8	121507001	121546999	Promoter (<=1kb)	72259	ENSMUST00000181133.2	0	gain
chr8	121830001	121832999	Promoter (<=1kb)	234825	ENSMUST00000045884.16	-432	gain
chr8	121841001	121873999	Exon (ENSMUST00000212899.1/ENSMUST00000212899.1, exon 4 of 4)	20539	ENSMUST00000182165.1	9915	gain
chr8	122166001	122178999	Intron (ENSMUST00000127664.1/108148, intron 1 of 15)	195209	ENSMUST00000187142.2	-79621	gain
chr8	122202001	122220999	Intron (ENSMUST00000127664.1/108148, intron 1 of 15)	195209	ENSMUST00000187142.2	-37621	gain
chr8	122432001	122433999	Promoter (<=1kb)	13057	ENSMUST00000212600.1	0	gain
chr8	122619001	122634999	Promoter (<=1kb)	102466643	ENSMUST00000183603.1	0	gain
chr8	122663001	122775999	Promoter (<=1kb)	12398	ENSMUST00000127984.8	0	gain
chr8	123188001	123201999	Promoter (<=1kb)	13479	ENSMUST00000212773.1	0	gain
chr8	123435001	123442999	Promoter (<=1kb)	23854	ENSMUST00000093049.9	0	gain
chr8	124431001	124480999	Promoter (<=1kb)	209966	ENSMUST00000052580.9	0	gain
chr8	124501001	124519999	Promoter (<=1kb)	76332	ENSMUST00000034460.10	-768	gain
chr8	124559001	124568999	Promoter (<=1kb)	11606	ENSMUST00000063278.6	707	gain
chr8	124582001	124618999	Promoter (<=1kb)	73647	ENSMUST00000133583.1	0	gain
chr8	124745001	124834999	Promoter (<=1kb)	330863	ENSMUST00000041106.8	0	gain
chr8	124966001	125011999	Promoter (<=1kb)	53424	ENSMUST00000075896.6	-998	gain
chr8	125092001	125101999	Intron (ENSMUST00000074562.10/244667, intron 3 of 12)	244667	ENSMUST00000126111.1	4014	gain
chr8	125177001	125190999	Intron (ENSMUST00000074562.10/244667, intron 9 of 12)	244667	ENSMUST00000126111.1	89014	gain
chr8	125203001	125228999	Exon (ENSMUST00000074562.10/244667, exon 10 of 13)	244667	ENSMUST00000126111.1	115014	gain
chr8	125307001	125335999	Distal Intergenic	244668	ENSMUST00000108775.1	156711	gain
chr8	126061001	126107999	Distal Intergenic	210027	ENSMUST00000238518.1	-30996	gain
chr8	126218001	126237999	Intron (ENSMUST00000238518.1/210027, intron 2 of 7)	210027	ENSMUST00000108759.2	-60559	gain
chr8	126243001	126308999	Promoter (<=1kb)	210027	ENSMUST00000108759.2	0	gain
chr8	126373001	126387999	Exon (ENSMUST00000238518.1/210027, exon 4 of 8)	67892	ENSMUST00000059093.6	-34516	gain
chr8	126906001	126910999	Exon (ENSMUST00000212639.1/ENSMUST00000212639.1, exon 1 of 5)	67952	ENSMUST00000179857.2	34841	gain
chr8	128949001	128958999	Intron (ENSMUST00000214889.1/74703, intron 18 of 55)	74703	ENSMUST00000125112.7	106489	gain
chr8	128989001	129024999	Exon (ENSMUST00000104350.1/ENSMUST00000104350.1, exon 1 of 1)	74703	ENSMUST00000125112.7	40489	gain
chr8	129189001	129206999	Distal Intergenic	72139	ENSMUST00000079272.12	14951	gain
chr8	129238001	129262999	Promoter (<=1kb)	102635552	ENSMUST00000212180.1	-642	gain
chr8	129275001	129301999	Exon (ENSMUST00000212180.1/102635552, exon 2 of 4)	102635552	ENSMUST00000212145.1	11353	gain
chr9	3300001	3334999	Promoter (<=1kb)	67667	ENSMUST00000212294.1	-141	gain
chr9	13715001	13744999	Exon (ENSMUST00000215676.1/ENSMUST00000215676.1, exon 1 of 1)	77116	ENSMUST00000034396.13	-3411	gain
chr9	14404001	14418999	Distal Intergenic	71946	ENSMUST00000213403.1	-22494	gain
chr9	15123001	15139999	Distal Intergenic	244698	ENSMUST00000159985.1	-10893	gain
chr9	16008001	16020999	Intron (ENSMUST00000217308.2/270120, intron 7 of 25)	270120	ENSMUST00000215388.1	-50179	gain
chr9	16487001	16487999	Intron (ENSMUST00000217308.2/270120, intron 1 of 25)	270120	ENSMUST00000217308.2	13286	gain
chr9	20316001	20334999	Promoter (<=1kb)	18315	ENSMUST00000211895.1	994	gain
chr9	20403001	20425999	Exon (ENSMUST00000213612.1/ENSMUST00000213612.1, exon 1 of 1)	22688	ENSMUST00000160370.1	15375	gain
chr9	20802001	20872999	Promoter (<=1kb)	235033	ENSMUST00000066387.5	0	gain
chr9	21361001	21368999	Promoter (<=1kb)	16201	ENSMUST00000067646.11	0	gain
chr9	21864001	21881999	Exon (ENSMUST00000216356.1/ENSMUST00000216356.1, exon 1 of 4)	319899	ENSMUST00000034728.8	-11366	gain
chr9	21887001	21903999	Exon (ENSMUST00000216356.1/ENSMUST00000216356.1, exon 3 of 4)	19340	ENSMUST00000128442.1	14090	gain
chr9	21909001	21917999	Promoter (<=1kb)	19340	ENSMUST00000128442.1	90	gain
chr9	22118001	22123999	Promoter (<=1kb)	66126	ENSMUST00000013966.7	-829	gain
chr9	22197001	22221999	Promoter (<=1kb)	619310	ENSMUST00000091508.4	0	gain
chr9	22259001	22260999	Promoter (<=1kb)	235048	ENSMUST00000086281.4	0	gain
chr9	25465001	25483999	Promoter (<=1kb)	67484	ENSMUST00000040677.5	0	gain
chr9	31571001	31574999	Intron (ENSMUST00000216695.1/ENSMUST00000216695.1, intron 2 of 3)	235135	ENSMUST00000048050.8	-106539	gain
chr9	31767001	31771999	Distal Intergenic	12023	ENSMUST00000116615.4	141463	gain
chr9	32307001	32318999	5' UTR	16521	ENSMUST00000216033.1	25238	gain
chr9	33912001	33925999	Exon (ENSMUST00000215057.1/ENSMUST00000215057.1, exon 4 of 7)	77119	ENSMUST00000184229.1	-116370	gain
chr9	34915001	34920999	Exon (ENSMUST00000066604.3/ENSMUST00000066604.3, exon 4 of 4)	67703	ENSMUST00000188658.1	-95453	gain
chr9	35650001	35689999	Promoter (<=1kb)	100312987	ENSMUST00000170021.2	0	gain
chr9	35695001	35722999	Distal Intergenic	100312987	ENSMUST00000183567.1	-7611	gain
chr9	35728001	35759999	Promoter (<=1kb)	100312949	ENSMUST00000166746.1	0	gain
chr9	35803001	35827999	Distal Intergenic	68171	ENSMUST00000034619.1	-12889	gain
chr9	36538001	36567999	Promoter (<=1kb)	434396	ENSMUST00000098900.2	0	gain
chr9	36588001	36652999	Promoter (<=1kb)	235973	ENSMUST00000093868.8	0	gain
chr9	36660001	36678999	Exon (ENSMUST00000216568.1/ENSMUST00000216568.1, exon 1 of 1)	235973	ENSMUST00000216487.1	13970	gain
chr9	40148001	40164999	Promoter (<=1kb)	75667	ENSMUST00000046333.8	0	gain
chr9	42315001	42338999	3' UTR	21683	ENSMUST00000159603.1	4995	gain
chr9	42473001	42479999	Promoter (<=1kb)	272589	ENSMUST00000138506.7	-736	gain
chr9	43929001	43989999	Exon (ENSMUST00000215774.1/ENSMUST00000215774.1, exon 1 of 3)	21838	ENSMUST00000114840.1	-53385	gain
chr9	44654001	44681999	Promoter (<=1kb)	58866	ENSMUST00000034609.10	0	gain
chr9	44881001	44903999	Promoter (<=1kb)	214162	ENSMUST00000002095.10	0	gain
chr9	44969001	45103999	Promoter (<=1kb)	12500	ENSMUST00000034602.8	0	gain
chr9	45257001	45285999	Promoter (<=1kb)	102466803	ENSMUST00000183683.1	0	gain
chr9	45292001	45324999	Promoter (<=1kb)	214531	ENSMUST00000034597.7	0	gain
chr9	45331001	45339999	Exon (ENSMUST00000034597.7/214531, exon 4 of 13)	72229	ENSMUST00000131342.1	-8922	gain
chr9	45399001	45411999	Promoter (<=1kb)	11936	ENSMUST00000214680.1	0	gain
chr9	46242001	46271999	Promoter (<=1kb)	66113	ENSMUST00000121598.7	0	gain
chr9	46408001	46419999	Distal Intergenic	74361	ENSMUST00000159565.7	-88015	gain
chr9	46619001	46629999	Distal Intergenic	73040	ENSMUST00000191603.6	-283494	gain
chr9	46635001	46663999	Distal Intergenic	73040	ENSMUST00000191603.6	-249494	gain
chr9	46826001	46832999	Exon (ENSMUST00000215504.1/ENSMUST00000215504.1, exon 1 of 5)	73040	ENSMUST00000191603.6	-80494	gain
chr9	48022001	48037999	Distal Intergenic	244853	ENSMUST00000216998.1	-124024	gain
chr9	48595001	48603999	Promoter (<=1kb)	18113	ENSMUST00000136813.1	0	gain
chr9	48892001	48905999	3' UTR	15561	ENSMUST00000217289.1	5022	gain
chr9	51427001	51431999	Distal Intergenic	69809	ENSMUST00000238450.2	-98077	gain
chr9	53705001	53720999	Promoter (<=1kb)	270160	ENSMUST00000068449.3	0	gain
chr9	53972001	53977999	Promoter (<=1kb)	270162	ENSMUST00000215313.1	0	gain
chr9	57158001	57197999	Promoter (<=1kb)	66199	ENSMUST00000214072.1	0	gain
chr9	58020001	58024999	Exon (ENSMUST00000188116.6/13070, exon 4 of 4)	13070	ENSMUST00000188539.1	2605	gain
chr9	58858001	58860999	3' UTR	18007	ENSMUST00000215165.1	32935	gain
chr9	59568001	59588999	Promoter (<=1kb)	76183	ENSMUST00000143916.7	0	gain
chr9	59720001	59722999	Distal Intergenic	546134	ENSMUST00000143224.1	5885	gain
chr9	60711001	60718999	Promoter (<=1kb)	67557	ENSMUST00000038407.5	0	gain
chr9	60884001	60903999	Distal Intergenic	72565	ENSMUST00000216574.1	17856	gain
chr9	61009001	61018999	Promoter (<=1kb)	330956	ENSMUST00000216854.1	0	gain
chr9	61762001	61784999	Exon (ENSMUST00000213572.1/ENSMUST00000213572.1, exon 1 of 1)	56040	ENSMUST00000008036.8	129543	gain
chr9	61859001	61867999	Distal Intergenic	56040	ENSMUST00000008036.8	46543	gain
chr9	63015001	63032999	Exon (ENSMUST00000082921.1/ENSMUST00000082921.1, exon 1 of 1)	56469	ENSMUST00000216209.1	-27077	gain
chr9	63832001	63886999	Distal Intergenic	17127	ENSMUST00000034973.9	-74007	gain
chr9	63894001	63915999	Exon (ENSMUST00000215935.1/ENSMUST00000215935.1, exon 1 of 1)	17130	ENSMUST00000144323.2	100988	gain
chr9	68473001	68478999	Intron (ENSMUST00000214059.1/74951, intron 3 of 3)	74951	ENSMUST00000214059.1	41201	gain
chr9	70503001	70507999	Promoter (<=1kb)	93836	ENSMUST00000215848.1	0	gain
chr9	73073001	73084999	5' UTR	66991	ENSMUST00000172578.1	-16837	gain
chr9	73136001	73153999	Distal Intergenic	225215	ENSMUST00000165177.1	21405	gain
chr9	73174001	73195999	Exon (ENSMUST00000183507.1/ENSMUST00000183507.1, exon 1 of 4)	225215	ENSMUST00000165177.1	59405	gain
chr9	78339001	78348999	Promoter (<=1kb)	14858	ENSMUST00000034902.11	0	gain
chr9	88223001	88225999	Distal Intergenic	23959	ENSMUST00000034992.7	-101198	gain
chr9	88239001	88253999	Distal Intergenic	23959	ENSMUST00000034992.7	-73198	gain
chr9	88496001	88506999	Distal Intergenic	56403	ENSMUST00000172508.1	-13427	gain
chr9	93913001	93933999	Distal Intergenic	68861	ENSMUST00000113028.1	604082	gain
chr9	97692001	97711999	Intron (ENSMUST00000035027.12/64085, intron 2 of 17)	66737	ENSMUST00000162370.7	-291421	gain
chr9	98539001	98560999	Downstream (1-2kb)	75881	ENSMUST00000194714.1	2612	gain
chr9	98602001	98616999	Promoter (<=1kb)	64655	ENSMUST00000035034.9	-341	gain
chr9	98857001	98867999	Promoter (<=1kb)	71979	ENSMUST00000167951.2	0	gain
chr9	98881001	98898999	Exon (ENSMUST00000215123.1/ENSMUST00000215123.1, exon 1 of 1)	546157	ENSMUST00000098460.1	-4120	gain
chr9	100445001	100447999	Distal Intergenic	213208	ENSMUST00000125259.1	13736	gain
chr9	102466001	102476999	Distal Intergenic	16716	ENSMUST00000039390.5	-28751	gain
chr9	102810001	102817999	Distal Intergenic	20187	ENSMUST00000175883.7	-16918	gain
chr9	103758001	103779999	Promoter (<=1kb)	81907	ENSMUST00000189588.6	0	gain
chr9	103979001	103991999	Distal Intergenic	74025	ENSMUST00000193642.5	-10545	gain
chr9	103997001	104005999	Promoter (<=1kb)	74025	ENSMUST00000193642.5	0	gain
chr9	104068001	104080999	5' UTR	102632	ENSMUST00000189998.2	4268	gain
chr9	104264001	104282999	Promoter (1-2kb)	235567	ENSMUST00000035170.12	-1071	gain
chr9	104307001	104328999	Exon (ENSMUST00000062723.13/56318, exon 2 of 11)	56318	ENSMUST00000131084.1	-5776	gain
chr9	104503001	104546999	Promoter (<=1kb)	74020	ENSMUST00000098443.8	-287	gain
chr9	104996001	105051999	Promoter (1-2kb)	94062	ENSMUST00000149243.7	-1240	gain
chr9	105146001	105160999	Promoter (<=1kb)	73532	ENSMUST00000035180.4	-909	gain
chr9	105256001	105262999	Intron (ENSMUST00000038648.10/208583, intron 12 of 15)	208583	ENSMUST00000215670.1	-11627	gain
chr9	105390001	105395999	Promoter (<=1kb)	208583	ENSMUST00000038648.10	0	gain
chr9	106062001	106075999	Promoter (<=1kb)	68553	ENSMUST00000137847.1	0	gain
chr9	106547001	106559999	Promoter (1-2kb)	68265	ENSMUST00000062917.15	1626	gain
chr9	106567001	106575999	Promoter (<=1kb)	67320	ENSMUST00000085111.4	0	gain
chr9	107875001	107887999	Promoter (<=1kb)	72825	ENSMUST00000191906.5	-152	gain
chr9	108134001	108135999	Promoter (<=1kb)	76873	ENSMUST00000194283.5	283	gain
chr9	108656001	108662999	Promoter (<=1kb)	57279	ENSMUST00000035222.5	0	gain
chr9	109018001	109021999	Promoter (<=1kb)	270198	ENSMUST00000198763.1	621	gain
chr9	109610001	109621999	Exon (ENSMUST00000073962.7/382106, exon 5 of 10)	382106	ENSMUST00000073962.7	4058	gain
chr9	109679001	109685999	Intron (ENSMUST00000098359.3/546161, intron 9 of 9)	546161	ENSMUST00000098359.3	16701	gain
chr9	109769001	109794999	Promoter (<=1kb)	76998	ENSMUST00000199430.4	0	gain
chr9	109858001	109870999	Distal Intergenic	12530	ENSMUST00000094324.7	-4580	gain
chr9	110476001	110520999	Promoter (<=1kb)	16578	ENSMUST00000198858.4	0	gain
chr9	113711001	113717999	Distal Intergenic	18571	ENSMUST00000035086.12	-2742	gain
chr9	114136001	114146999	Intron (ENSMUST00000214237.1/ENSMUST00000214237.1, intron 10 of 25)	382111	ENSMUST00000135338.2	78861	gain
chr9	115350001	115350999	Distal Intergenic	100316675	ENSMUST00000116759.1	-30820	gain
chr9	115721001	115733999	Distal Intergenic	73748	ENSMUST00000119291.7	-175456	gain
chr9	115993001	116015999	Exon (ENSMUST00000119291.7/73748, exon 12 of 15)	73748	ENSMUST00000121770.1	55859	gain
chr9	116296001	116304999	Distal Intergenic	100043817	ENSMUST00000214742.1	106821	gain
chr9	118912001	118924999	Promoter (1-2kb)	69274	ENSMUST00000073109.11	-1454	gain
chr9	119154001	119173999	Promoter (<=1kb)	235674	ENSMUST00000010795.4	0	gain
chr9	119712001	119724999	Promoter (<=1kb)	20264	ENSMUST00000084787.5	0	gain
chr9	120085001	120106999	Promoter (<=1kb)	12776	ENSMUST00000048777.3	0	gain
chr9	120139001	120157999	Promoter (<=1kb)	17433	ENSMUST00000068698.14	0	gain
chr9	120178001	120191999	Promoter (<=1kb)	17433	ENSMUST00000216004.1	0	gain
chr9	120552001	120568999	Promoter (<=1kb)	215446	ENSMUST00000143579.1	0	gain
chr9	120664001	120677999	Exon (ENSMUST00000215086.1/ENSMUST00000215086.1, exon 1 of 5)	76100	ENSMUST00000064646.4	86655	gain
chr9	121629001	121648999	Promoter (<=1kb)	22354	ENSMUST00000035115.4	0	gain
chr9	121877001	121890999	Exon (ENSMUST00000213591.1/ENSMUST00000213591.1, exon 4 of 4)	59289	ENSMUST00000214340.1	-7356	gain
chr9	121925001	121938999	Promoter (<=1kb)	69430	ENSMUST00000214777.1	0	gain
chr9	121995001	122008999	Promoter (<=1kb)	215494	ENSMUST00000217610.1	0	gain
chr9	122094001	122101999	Distal Intergenic	20623	ENSMUST00000119215.8	-15267	gain
chr9	122482001	122492999	Distal Intergenic	319626	ENSMUST00000181682.8	-79500	gain
chr9	122786001	122803999	Promoter (1-2kb)	382117	ENSMUST00000052740.13	-1540	gain
chr9	122867001	122884999	Promoter (<=1kb)	382118	ENSMUST00000215872.1	-686	gain
chr9	122915001	122923999	Promoter (<=1kb)	22646	ENSMUST00000051667.13	0	gain
chr9	123246001	123271999	Promoter (<=1kb)	72309	ENSMUST00000068140.5	0	gain
chr9	123308001	123327999	Exon (ENSMUST00000213851.1/ENSMUST00000213851.1, exon 1 of 3)	102436	ENSMUST00000038863.8	-38928	gain
chr9	123340001	123362999	Distal Intergenic	102436	ENSMUST00000038863.8	-3928	gain
chr9	123461001	123462999	3' UTR	102436	ENSMUST00000215087.1	6211	gain
chr9	124384001	124397999	Distal Intergenic	235779	ENSMUST00000215602.1	33758	gain
chr9	124457001	124482999	Promoter (<=1kb)	19054	ENSMUST00000217354.1	0	gain
chr10	3280001	3298999	Distal Intergenic	670558	ENSMUST00000214645.1	-12230	gain
chr10	12985001	12993999	Distal Intergenic	66125	ENSMUST00000105139.4	-11344	gain
chr10	13002001	13006999	Promoter (<=1kb)	66125	ENSMUST00000105139.4	0	gain
chr10	17138001	17149999	Distal Intergenic	100504235	ENSMUST00000208870.1	-42194	gain
chr10	31634001	31657999	Exon (ENSMUST00000183069.1/ENSMUST00000183069.1, exon 1 of 1)	268291	ENSMUST00000081989.7	-24817	gain
chr10	34024001	34033999	Distal Intergenic	692132	ENSMUST00000095758.2	-3598	gain
chr10	37820001	37821999	Distal Intergenic	75877	ENSMUST00000215643.1	-353781	gain
chr10	38259001	38264999	Distal Intergenic	75877	ENSMUST00000215643.1	83221	gain
chr10	40527001	40547999	Distal Intergenic	70840	ENSMUST00000078314.13	-22337	gain
chr10	40553001	40568999	Promoter (1-2kb)	70840	ENSMUST00000078314.13	-1337	gain
chr10	40643001	40655999	3' UTR	70503	ENSMUST00000214618.1	11397	gain
chr10	42072001	42087999	Distal Intergenic	213402	ENSMUST00000161927.7	-53559	gain
chr10	44024001	44042999	Intron (ENSMUST00000200401.1/11630, intron 2 of 21)	11630	ENSMUST00000239010.1	15779	gain
chr10	44233001	44242999	Distal Intergenic	70365	ENSMUST00000215938.1	15972	gain
chr10	51827001	51838999	Distal Intergenic	71090	ENSMUST00000219766.1	-69807	gain
chr10	57429001	57469999	Distal Intergenic	74928	ENSMUST00000180831.2	16352	gain
chr10	58206001	58253999	Promoter (<=1kb)	245263	ENSMUST00000099726.4	0	gain
chr10	58758001	58779999	Exon (ENSMUST00000218604.1/ENSMUST00000218604.1, exon 1 of 1)	237353	ENSMUST00000135526.8	-33360	gain
chr10	59242001	59249999	Distal Intergenic	268301	ENSMUST00000182161.1	20048	gain
chr10	61456001	61475999	Promoter (<=1kb)	216011	ENSMUST00000049242.8	0	gain
chr10	62064001	62084999	Exon (ENSMUST00000053865.6/ENSMUST00000053865.6, exon 1 of 1)	69894	ENSMUST00000141144.1	25497	gain
chr10	62397001	62401999	Promoter (<=1kb)	216019	ENSMUST00000159493.1	0	gain
chr10	62407001	62409999	Promoter (1-2kb)	216019	ENSMUST00000159454.1	1805	gain
chr10	62721001	62736999	Promoter (<=1kb)	216021	ENSMUST00000148720.7	0	gain
chr10	65935001	65943999	Distal Intergenic	102632897	ENSMUST00000218955.1	-26751	gain
chr10	67714001	67750999	Exon (ENSMUST00000218164.1/ENSMUST00000218164.1, exon 1 of 3)	105245193	ENSMUST00000219796.1	-142042	gain
chr10	69716001	69727999	Exon (ENSMUST00000182379.6/11735, exon 3 of 3)	11735	ENSMUST00000182162.7	9523	gain
chr10	71296001	71312999	Promoter (<=1kb)	102637684	ENSMUST00000177104.1	0	gain
chr10	71431001	71445999	3' UTR	69718	ENSMUST00000141153.1	83158	gain
chr10	75341001	75353999	Promoter (<=1kb)	544707	ENSMUST00000218467.1	0	gain
chr10	75582001	75598999	Promoter (<=1kb)	14598	ENSMUST00000156487.1	0	gain
chr10	76581001	76600999	Promoter (<=1kb)	14317	ENSMUST00000146344.1	0	gain
chr10	76688001	76703999	Distal Intergenic	12833	ENSMUST00000137599.1	15237	gain
chr10	76973001	77001999	Exon (ENSMUST00000220294.1/ENSMUST00000220294.1, exon 2 of 5)	100038479	ENSMUST00000099552.2	-9996	gain
chr10	78528001	78564999	Exon (ENSMUST00000220283.1/ENSMUST00000220283.1, exon 1 of 1)	216136	ENSMUST00000218061.1	-9347	gain
chr10	78620001	78701999	Promoter (1-2kb)	257883	ENSMUST00000213877.1	-1927	gain
chr10	78779001	78782999	Promoter (<=1kb)	20513	ENSMUST00000005490.9	0	gain
chr10	78824001	78860999	Promoter (<=1kb)	258305	ENSMUST00000061289.6	0	gain
chr10	78868001	78878999	Promoter (<=1kb)	257734	ENSMUST00000078414.7	0	gain
chr10	79330001	79346999	Distal Intergenic	624845	ENSMUST00000170596.3	-9521	gain
chr10	79434001	79452999	Distal Intergenic	625029	ENSMUST00000233065.1	-15732	gain
chr10	79562001	79571999	Distal Intergenic	70427	ENSMUST00000165028.7	-6802	gain
chr10	79635001	79658999	Promoter (<=1kb)	216148	ENSMUST00000020564.6	0	gain
chr10	79714001	79728999	Promoter (<=1kb)	15166	ENSMUST00000020581.2	0	gain
chr10	80590001	80600999	Promoter (<=1kb)	216169	ENSMUST00000003436.11	0	gain
chr10	80871001	80873999	Promoter (<=1kb)	432478	ENSMUST00000219817.1	0	gain
chr10	80921001	80923999	Distal Intergenic	16907	ENSMUST00000179022.7	-2756	gain
chr10	81089001	81101999	Promoter (<=1kb)	208677	ENSMUST00000117422.1	0	gain
chr10	81193001	81207999	Promoter (<=1kb)	69564	ENSMUST00000005069.7	0	gain
chr10	81501001	81525999	Promoter (<=1kb)	14676	ENSMUST00000147908.1	0	gain
chr10	81668001	81702999	Promoter (1-2kb)	73610	ENSMUST00000200889.3	-1826	gain
chr10	81773001	81801999	Promoter (1-2kb)	100040944	ENSMUST00000219864.1	-1840	gain
chr10	81928001	82000999	Promoter (<=1kb)	331188	ENSMUST00000219144.1	0	gain
chr10	82021001	82042999	Exon (ENSMUST00000218581.1/ENSMUST00000218581.1, exon 1 of 1)	408062	ENSMUST00000210325.1	-5124	gain
chr10	82242001	82263999	Promoter (<=1kb)	237411	ENSMUST00000156218.1	-721	gain
chr10	82292001	82307999	Exon (ENSMUST00000217661.1/ENSMUST00000217661.1, exon 2 of 4)	237411	ENSMUST00000156218.1	-50721	gain
chr10	82313001	82330999	5' UTR	237411	ENSMUST00000156218.1	-71721	gain
chr10	82343001	82356999	5' UTR	237411	ENSMUST00000156218.1	-101721	gain
chr10	82430001	82437999	Exon (ENSMUST00000219737.1/ENSMUST00000219737.1, exon 1 of 1)	432480	ENSMUST00000177934.2	54619	gain
chr10	83714001	83725999	Promoter (<=1kb)	69784	ENSMUST00000150459.2	0	gain
chr10	85361001	85390999	Promoter (<=1kb)	74007	ENSMUST00000105307.7	0	gain
chr10	85688001	85721999	Exon (ENSMUST00000217622.1/ENSMUST00000217622.1, exon 1 of 3)	74007	ENSMUST00000145433.1	33843	gain
chr10	85760001	85786999	Exon (ENSMUST00000218144.1/ENSMUST00000218144.1, exon 1 of 2)	103136	ENSMUST00000217667.1	-42495	gain
chr10	85823001	85871999	Promoter (<=1kb)	103136	ENSMUST00000217667.1	0	gain
chr10	85957001	85997999	Promoter (<=1kb)	28088	ENSMUST00000001834.3	0	gain
chr10	86294001	86302999	Promoter (<=1kb)	21859	ENSMUST00000020234.13	0	gain
chr10	86512001	86521999	Distal Intergenic	27204	ENSMUST00000139197.1	-13105	gain
chr10	88715001	88728999	Promoter (1-2kb)	237433	ENSMUST00000092231.3	1717	gain
chr10	89686001	89696999	Promoter (<=1kb)	213326	ENSMUST00000174252.7	0	gain
chr10	94988001	94992999	Distal Intergenic	54712	ENSMUST00000099337.4	-43166	gain
chr10	95229001	95251999	Intron (ENSMUST00000220279.1/12905, intron 1 of 1)	12905	ENSMUST00000220279.1	70966	gain
chr10	99203001	99209999	Distal Intergenic	382406	ENSMUST00000162847.1	10109	gain
chr10	100643001	100663999	Exon (ENSMUST00000219685.1/ENSMUST00000219685.1, exon 1 of 1)	66605	ENSMUST00000191033.1	33846	gain
chr10	107363001	107370999	Intron (ENSMUST00000020057.15/108030, intron 2 of 5)	108030	ENSMUST00000218031.1	90607	gain
chr10	110502001	110515999	Distal Intergenic	260315	ENSMUST00000160159.2	-45797	gain
chr10	111959001	111970999	Promoter (1-2kb)	52705	ENSMUST00000163048.7	-1665	gain
chr10	115181001	115190999	Promoter (<=1kb)	216343	ENSMUST00000006949.8	0	gain
chr10	115906001	115920999	Distal Intergenic	216350	ENSMUST00000035563.14	88717	gain
chr10	115986001	116000999	Distal Intergenic	19279	ENSMUST00000063470.10	-17214	gain
chr10	116860001	116863999	Exon (ENSMUST00000048229.8/237558, exon 2 of 25)	237558	ENSMUST00000048229.8	32920	gain
chr10	117495001	117507999	Distal Intergenic	102634600	ENSMUST00000220189.1	-47508	gain
chr10	118126001	118138999	Distal Intergenic	17245	ENSMUST00000219827.1	-2812	gain
chr10	118654001	118669999	Distal Intergenic	102636202	ENSMUST00000219594.1	45727	gain
chr10	118951001	118963999	Distal Intergenic	216377	ENSMUST00000219032.1	-23858	gain
chr10	120123001	120132999	Distal Intergenic	117599	ENSMUST00000020449.11	-10014	gain
chr10	120338001	120349999	Distal Intergenic	320626	ENSMUST00000161291.1	-39524	gain
chr10	120980001	121000999	Promoter (<=1kb)	380664	ENSMUST00000119093.1	-669	gain
chr10	121088001	121135999	3' UTR	24117	ENSMUST00000145691.1	4246	gain
chr10	123094001	123098999	Distal Intergenic	67074	ENSMUST00000073792.10	-17496	gain
chr10	126741001	126747999	Distal Intergenic	102465224	ENSMUST00000184232.1	-30610	gain
chr10	126902001	126922999	Promoter (<=1kb)	68876	ENSMUST00000026504.12	-646	gain
chr10	127849001	127871999	Promoter (<=1kb)	216453	ENSMUST00000077530.2	0	gain
chr10	127932001	127943999	Distal Intergenic	70061	ENSMUST00000149849.1	28587	gain
chr10	130299001	130311999	Distal Intergenic	67596	ENSMUST00000217702.1	-10878	gain
chr10	130594001	130594999	Distal Intergenic	625131	ENSMUST00000164227.3	-96605	gain
chr11	3586001	3598999	Distal Intergenic	29856	ENSMUST00000156201.7	-45389	gain
chr11	3743001	3751999	Intron (ENSMUST00000070552.13/74309, intron 2 of 13)	74309	ENSMUST00000101632.3	-20785	gain
chr11	4024001	4034999	Promoter (<=1kb)	103655	ENSMUST00000129689.7	0	gain
chr11	4045001	4050999	3' UTR	103655	ENSMUST00000134482.1	3264	gain
chr11	4057001	4086999	Promoter (<=1kb)	380683	ENSMUST00000068322.6	0	gain
chr11	5927001	5933999	Intron (ENSMUST00000102920.3/103988, intron 1 of 9)	103988	ENSMUST00000109823.8	-11877	gain
chr11	6201001	6219999	Promoter (<=1kb)	209586	ENSMUST00000066496.9	-586	gain
chr11	6225001	6245999	Promoter (<=1kb)	237636	ENSMUST00000004505.2	0	gain
chr11	6478001	6499999	Exon (ENSMUST00000127488.1/ENSMUST00000127488.1, exon 2 of 3)	19291	ENSMUST00000179343.2	-2084	gain
chr11	6937001	6951999	Distal Intergenic	432530	ENSMUST00000020706.4	-111490	gain
chr11	11442001	11475999	Promoter (<=1kb)	53604	ENSMUST00000020413.3	0	gain
chr11	12536001	12561999	Distal Intergenic	12808	ENSMUST00000109651.8	-71041	gain
chr11	16382001	16394999	Intron (ENSMUST00000109647.2/211739, intron 5 of 6)	20335	ENSMUST00000131439.1	110045	gain
chr11	23835001	23839999	Distal Intergenic	216578	ENSMUST00000145013.1	28471	gain
chr11	29249001	29272999	Promoter (1-2kb)	216618	ENSMUST00000020754.9	-1592	gain
chr11	29324001	29342999	Exon (ENSMUST00000116867.1/ENSMUST00000116867.1, exon 1 of 1)	108686	ENSMUST00000040182.12	-30659	gain
chr11	30062001	30072999	Distal Intergenic	20742	ENSMUST00000145315.1	30250	gain
chr11	32268001	32308999	Promoter (<=1kb)	15122	ENSMUST00000093209.3	0	gain
chr11	33722001	33739999	Intron (ENSMUST00000101368.8/70357, intron 1 of 7)	70357	ENSMUST00000238436.1	-41430	gain
chr11	33988001	34005999	Promoter (<=1kb)	70357	ENSMUST00000238903.1	0	gain
chr11	34307001	34318999	Promoter (<=1kb)	574403	ENSMUST00000165963.8	0	gain
chr11	34681001	34682999	Intron (ENSMUST00000093193.11/94176, intron 22 of 51)	94176	ENSMUST00000101364.2	5480	gain
chr11	34699001	34711999	Exon (ENSMUST00000093193.11/94176, exon 10 of 52)	94176	ENSMUST00000101364.2	-10522	gain
chr11	34837001	34858999	Exon (ENSMUST00000104355.1/ENSMUST00000104355.1, exon 1 of 1)	70385	ENSMUST00000093191.2	-3360	gain
chr11	35979001	35982999	Promoter (<=1kb)	211652	ENSMUST00000018993.6	0	gain
chr11	43427001	43432999	Promoter (<=1kb)	193116	ENSMUST00000126128.7	-745	gain
chr11	43456001	43485999	Promoter (<=1kb)	69183	ENSMUST00000173002.7	0	gain
chr11	43500001	43510999	Distal Intergenic	380694	ENSMUST00000050574.6	-17785	gain
chr11	43951001	43966999	Exon (ENSMUST00000148504.1/ENSMUST00000148504.1, exon 1 of 7)	11548	ENSMUST00000139906.1	-49791	gain
chr11	44304001	44334999	Distal Intergenic	16160	ENSMUST00000170513.2	-65064	gain
chr11	44347001	44354999	Distal Intergenic	16160	ENSMUST00000170513.2	-45064	gain
chr11	45721001	45735999	Distal Intergenic	100009664	ENSMUST00000137002.1	-72088	gain
chr11	45975001	45998999	Promoter (<=1kb)	214105	ENSMUST00000049038.3	0	gain
chr11	46048001	46059999	Promoter (<=1kb)	11492	ENSMUST00000011400.7	0	gain
chr11	48756001	48761999	Distal Intergenic	14694	ENSMUST00000142269.1	-38333	gain
chr11	49328001	49344999	Promoter (<=1kb)	259068	ENSMUST00000062719.1	0	gain
chr11	49351001	49376999	Distal Intergenic	259068	ENSMUST00000062719.1	10467	gain
chr11	49387001	49395999	Distal Intergenic	259069	ENSMUST00000203369.1	-34428	gain
chr11	49527001	49563999	Promoter (<=1kb)	257971	ENSMUST00000074543.1	0	gain
chr11	49896001	49934999	Promoter (<=1kb)	74563	ENSMUST00000093141.11	0	gain
chr11	49955001	49965999	Promoter (<=1kb)	74563	ENSMUST00000109172.3	0	gain
chr11	50435001	50460999	Distal Intergenic	216724	ENSMUST00000020643.3	-3876	gain
chr11	50533001	50560999	Distal Intergenic	216725	ENSMUST00000142118.2	-41085	gain
chr11	50863001	50869999	3' UTR	108072	ENSMUST00000126890.1	6177	gain
chr11	50890001	50902999	5' UTR	237758	ENSMUST00000125749.1	-2350	gain
chr11	50925001	50946999	Promoter (<=1kb)	27274	ENSMUST00000109124.9	0	gain
chr11	50953001	50959999	Promoter (<=1kb)	19127	ENSMUST00000051159.2	0	gain
chr11	51024001	51054999	Promoter (<=1kb)	18354	ENSMUST00000072152.1	0	gain
chr11	51108001	51132999	Exon (ENSMUST00000121196.1/ENSMUST00000121196.1, exon 1 of 5)	619293	ENSMUST00000101255.1	22914	gain
chr11	51917001	51936999	Distal Intergenic	52626	ENSMUST00000102763.4	-30662	gain
chr11	52454001	52462999	Distal Intergenic	213673	ENSMUST00000136303.1	57355	gain
chr11	52514001	52527999	Distal Intergenic	213673	ENSMUST00000136303.1	117355	gain
chr11	53715001	53725999	Promoter (<=1kb)	16191	ENSMUST00000048605.2	0	gain
chr11	55167001	55177999	Exon (ENSMUST00000039305.5/246049, exon 5 of 10)	246049	ENSMUST00000039305.5	7078	gain
chr11	55282001	55298999	Exon (ENSMUST00000068853.12/245827, exon 4 of 24)	245827	ENSMUST00000108864.1	13258	gain
chr11	55553001	55558999	Exon (ENSMUST00000120158.1/ENSMUST00000120158.1, exon 1 of 1)	14654	ENSMUST00000108853.7	48734	gain
chr11	55567001	55627999	Promoter (<=1kb)	14654	ENSMUST00000108853.7	0	gain
chr11	55666001	55703999	Distal Intergenic	14654	ENSMUST00000102716.9	-57803	gain
chr11	57921001	57946999	Distal Intergenic	73158	ENSMUST00000071487.12	-62065	gain
chr11	58195001	58198999	Promoter (<=1kb)	16145	ENSMUST00000035266.10	-557	gain
chr11	58222001	58258999	3' UTR	54396	ENSMUST00000108836.1	6973	gain
chr11	58266001	58289999	5' UTR	103836	ENSMUST00000153510.8	-17070	gain
chr11	58387001	58417999	3' UTR	69864	ENSMUST00000013797.2	-3112	gain
chr11	58534001	58562999	Promoter (<=1kb)	258495	ENSMUST00000073933.1	0	gain
chr11	58576001	58595999	Promoter (<=1kb)	258261	ENSMUST00000169428.4	0	gain
chr11	59009001	59026999	3' UTR	380698	ENSMUST00000238245.1	-6640	gain
chr11	59046001	59067999	Promoter (<=1kb)	380698	ENSMUST00000238202.1	0	gain
chr11	59083001	59152999	Promoter (<=1kb)	380698	ENSMUST00000047441.13	0	gain
chr11	59328001	59334999	3' UTR	216795	ENSMUST00000108783.3	21071	gain
chr11	59473001	59480999	Promoter (<=1kb)	237775	ENSMUST00000057799.7	-527	gain
chr11	59561001	59610999	Promoter (<=1kb)	257962	ENSMUST00000071943.5	0	gain
chr11	59905001	59925999	Promoter (<=1kb)	69854	ENSMUST00000130205.1	0	gain
chr11	59931001	59944999	Downstream (1-2kb)	100504121	ENSMUST00000129175.7	3092	gain
chr11	60041001	60062999	Promoter (<=1kb)	18618	ENSMUST00000000310.13	0	gain
chr11	60563001	60594999	Exon (ENSMUST00000122193.1/ENSMUST00000122193.1, exon 1 of 2)	268420	ENSMUST00000044250.3	25023	gain
chr11	60626001	60646999	Exon (ENSMUST00000177970.1/ENSMUST00000177970.1, exon 1 of 1)	16897	ENSMUST00000052346.9	-52724	gain
chr11	60660001	60695999	Exon (ENSMUST00000177615.1/ENSMUST00000177615.1, exon 1 of 1)	16897	ENSMUST00000052346.9	-3724	gain
chr11	62734001	62772999	3' UTR	170740	ENSMUST00000150336.7	-2116	gain
chr11	62791001	62805999	Promoter (1-2kb)	192651	ENSMUST00000054654.12	-1539	gain
chr11	64337001	64347999	Distal Intergenic	15478	ENSMUST00000058652.5	-87333	gain
chr11	64867001	64870999	Distal Intergenic	68626	ENSMUST00000071891.11	-108039	gain
chr11	67351001	67358999	Exon (ENSMUST00000108684.7/544791, exon 22 of 40)	544791	ENSMUST00000181027.1	-5786	gain
chr11	67692001	67697999	Promoter (<=1kb)	19674	ENSMUST00000021290.1	0	gain
chr11	68564001	68577999	Distal Intergenic	215723	ENSMUST00000053211.7	7815	gain
chr11	69246001	69249999	Distal Intergenic	14919	ENSMUST00000108664.1	-8965	gain
chr11	70239001	70381999	Promoter (<=1kb)	104457	ENSMUST00000176116.7	0	gain
chr11	70735001	70762999	Promoter (1-2kb)	193043	ENSMUST00000060444.5	-1210	gain
chr11	70778001	70805999	5' UTR	327957	ENSMUST00000074572.6	6560	gain
chr11	71046001	71078999	Exon (ENSMUST00000119594.1/ENSMUST00000119594.1, exon 1 of 2)	103712	ENSMUST00000156068.2	-12488	gain
chr11	71092001	71168999	Promoter (<=1kb)	195046	ENSMUST00000048514.10	0	gain
chr11	71844001	71873999	Exon (ENSMUST00000104268.1/ENSMUST00000104268.1, exon 1 of 1)	73816	ENSMUST00000128489.1	66123	gain
chr11	72027001	72029999	3' UTR	114230	ENSMUST00000048207.9	7490	gain
chr11	72050001	72061999	Promoter (<=1kb)	327958	ENSMUST00000134210.1	0	gain
chr11	72244001	72253999	Exon (ENSMUST00000021161.13/237831, exon 7 of 12)	73366	ENSMUST00000147937.1	-12422	gain
chr11	72305001	72333999	Promoter (<=1kb)	628100	ENSMUST00000108504.1	0	gain
chr11	72486001	72521999	Promoter (<=1kb)	216892	ENSMUST00000045303.9	0	gain
chr11	73351001	73381999	Promoter (<=1kb)	258924	ENSMUST00000078952.8	0	gain
chr11	73531001	73535999	Distal Intergenic	258435	ENSMUST00000092921.2	-13804	gain
chr11	74296001	74312999	Exon (ENSMUST00000121710.2/ENSMUST00000121710.2, exon 1 of 1)	18359	ENSMUST00000206659.1	12168	gain
chr11	74319001	74378999	Promoter (<=1kb)	258153	ENSMUST00000077794.3	0	gain
chr11	75457001	75485999	Promoter (<=1kb)	100042498	ENSMUST00000149940.1	0	gain
chr11	75994001	76005999	Promoter (<=1kb)	74230	ENSMUST00000066408.5	0	gain
chr11	76763001	76773999	Promoter (<=1kb)	53334	ENSMUST00000010536.8	0	gain
chr11	77080001	77117999	Promoter (<=1kb)	319634	ENSMUST00000151731.1	0	gain
chr11	78399001	78406999	Exon (ENSMUST00000149865.1/790911, exon 5 of 5)	790911	ENSMUST00000149865.1	4516	gain
chr11	78439001	78464999	Promoter (<=1kb)	52466	ENSMUST00000001126.3	-698	gain
chr11	79304001	79322999	Distal Intergenic	18015	ENSMUST00000145839.1	-16694	gain
chr11	80879001	80891999	3' UTR	75622	ENSMUST00000103222.3	20629	gain
chr11	82057001	82078999	Promoter (<=1kb)	20292	ENSMUST00000000342.2	0	gain
chr11	82119001	82147999	Distal Intergenic	20307	ENSMUST00000009329.2	3816	gain
chr11	82177001	82209999	Promoter (<=1kb)	20290	ENSMUST00000108189.8	0	gain
chr11	82280001	82318999	Promoter (<=1kb)	20290	ENSMUST00000138333.1	0	gain
chr11	82720001	82761999	Exon (ENSMUST00000122124.1/ENSMUST00000122124.1, exon 1 of 1)	12467	ENSMUST00000021040.9	2307	gain
chr11	82890001	82894999	Promoter (<=1kb)	19364	ENSMUST00000146053.7	0	gain
chr11	83059001	83094999	Promoter (<=1kb)	20556	ENSMUST00000038038.7	0	gain
chr11	83115001	83174999	Promoter (<=1kb)	20555	ENSMUST00000037994.7	0	gain
chr11	83215001	83233999	Promoter (<=1kb)	100043636	ENSMUST00000145461.7	0	gain
chr11	83240001	83291999	Promoter (<=1kb)	237890	ENSMUST00000163961.2	0	gain
chr11	84922001	84933999	Distal Intergenic	448850	ENSMUST00000136656.7	-5635	gain
chr11	86407001	86424999	Exon (ENSMUST00000157466.1/ENSMUST00000157466.1, exon 1 of 1)	327987	ENSMUST00000043624.8	-49399	gain
chr11	87882001	87974999	Promoter (<=1kb)	258406	ENSMUST00000049743.1	0	gain
chr11	89445001	89464999	Exon (ENSMUST00000238273.2/382543, exon 10 of 22)	382543	ENSMUST00000208932.1	-26053	gain
chr11	90986001	91015999	Distal Intergenic	73922	ENSMUST00000132218.1	102656	gain
chr11	93986001	93994999	Promoter (1-2kb)	70834	ENSMUST00000132772.7	-1092	gain
chr11	94347001	94360999	Promoter (<=1kb)	76408	ENSMUST00000140985.1	0	gain
chr11	94368001	94380999	Promoter (<=1kb)	76408	ENSMUST00000155253.1	-78	gain
chr11	94736001	94780999	Promoter (1-2kb)	544806	ENSMUST00000143620.8	1501	gain
chr11	94918001	94921999	Exon (ENSMUST00000082578.1/ENSMUST00000082578.1, exon 1 of 1)	12842	ENSMUST00000001547.7	-14225	gain
chr11	95246001	95248999	Distal Intergenic	93670	ENSMUST00000021242.4	-12530	gain
chr11	95329001	95340999	Promoter (<=1kb)	215512	ENSMUST00000037502.6	0	gain
chr11	96521001	96529999	Exon (ENSMUST00000103154.10/78473, exon 3 of 13)	78473	ENSMUST00000127639.1	31140	gain
chr11	96536001	96587999	3' UTR	78473	ENSMUST00000127639.1	46140	gain
chr11	96656001	96663999	Intron (ENSMUST00000103154.10/78473, intron 4 of 12)	78473	ENSMUST00000123814.1	-44236	gain
chr11	96669001	96689999	3' UTR	78473	ENSMUST00000123814.1	-18236	gain
chr11	97891001	97912999	Exon (ENSMUST00000152825.1/ENSMUST00000152825.1, exon 2 of 2)	72973	ENSMUST00000093939.3	-6847	gain
chr11	98592001	98679999	Promoter (<=1kb)	192852	ENSMUST00000142268.2	0	gain
chr11	99147001	99159999	Promoter (<=1kb)	12775	ENSMUST00000103134.3	0	gain
chr11	99173001	99193999	Distal Intergenic	12775	ENSMUST00000103134.3	-17924	gain
chr11	99197001	99202999	Distal Intergenic	57376	ENSMUST00000156160.1	10444	gain
chr11	99280001	99335999	Promoter (<=1kb)	70810	ENSMUST00000038004.2	0	gain
chr11	99343001	99383999	Promoter (<=1kb)	16675	ENSMUST00000017732.2	0	gain
chr11	99398001	99429999	Promoter (<=1kb)	268482	ENSMUST00000017741.3	0	gain
chr11	99448001	99463999	Distal Intergenic	66809	ENSMUST00000017743.2	-9851	gain
chr11	99542001	99555999	Promoter (<=1kb)	406221	ENSMUST00000074253.3	0	gain
chr11	99913001	99927999	Promoter (<=1kb)	670550	ENSMUST00000105053.1	0	gain
chr11	100186001	100241999	Promoter (<=1kb)	107656	ENSMUST00000059707.2	0	gain
chr11	100529001	100549999	Promoter (<=1kb)	74407	ENSMUST00000092684.11	0	gain
chr11	100555001	100562999	Exon (ENSMUST00000092684.11/74407, exon 8 of 12)	74407	ENSMUST00000127389.1	5454	gain
chr11	100739001	100776999	Promoter (<=1kb)	15171	ENSMUST00000107360.2	0	gain
chr11	101152001	101183999	Promoter (<=1kb)	103768	ENSMUST00000043654.9	0	gain
chr11	101596001	101603999	Promoter (<=1kb)	667306	ENSMUST00000154147.1	0	gain
chr11	102412001	102429999	Promoter (<=1kb)	14824	ENSMUST00000049460.10	-316	gain
chr11	102446001	102469999	Promoter (<=1kb)	16399	ENSMUST00000103086.3	0	gain
chr11	102883001	102902999	Promoter (<=1kb)	14580	ENSMUST00000067444.9	0	gain
chr11	103164001	103205999	Promoter (<=1kb)	57778	ENSMUST00000042286.11	0	gain
chr11	103708001	103717999	Intron (ENSMUST00000129780.1/399609, intron 2 of 2)	56494	ENSMUST00000021329.13	-10103	gain
chr11	104128001	104247999	Promoter (<=1kb)	12921	ENSMUST00000093925.4	0	gain
chr11	104809001	104813999	Intron (ENSMUST00000212287.1/70894, intron 45 of 187)	70894	ENSMUST00000212287.1	123294	gain
chr11	105097001	105107999	Exon (ENSMUST00000212287.1/70894, exon 182 of 188)	70894	ENSMUST00000154543.1	-4657	gain
chr11	105961001	105982999	Promoter (<=1kb)	11421	ENSMUST00000001963.13	0	gain
chr11	105990001	105996999	Promoter (<=1kb)	217246	ENSMUST00000190995.1	0	gain
chr11	106002001	106025999	Promoter (<=1kb)	192775	ENSMUST00000106903.7	0	gain
chr11	109293001	109300999	Promoter (<=1kb)	19739	ENSMUST00000020920.9	0	gain
chr11	114264001	114273999	Distal Intergenic	73536	ENSMUST00000106604.1	65743	gain
chr11	114954001	114973999	Promoter (<=1kb)	387565	ENSMUST00000106580.2	0	gain
chr11	114989001	115013999	Promoter (<=1kb)	140497	ENSMUST00000092464.9	0	gain
chr11	115047001	115074999	Promoter (<=1kb)	217306	ENSMUST00000062787.7	0	gain
chr11	115992001	116005999	Promoter (<=1kb)	192897	ENSMUST00000130286.1	0	gain
chr11	118526001	118611999	Promoter (<=1kb)	52897	ENSMUST00000136551.2	0	gain
chr11	118657001	118662999	Intron (ENSMUST00000117731.7/52897, intron 3 of 13)	52897	ENSMUST00000136551.2	-87091	gain
chr11	118676001	118700999	Intron (ENSMUST00000117731.7/52897, intron 2 of 13)	52897	ENSMUST00000103023.7	60042	gain
chr11	118967001	119008999	Promoter (<=1kb)	238011	ENSMUST00000092373.12	0	gain
chr11	119300001	119337999	Promoter (<=1kb)	170720	ENSMUST00000106250.7	0	gain
chr11	120158001	120177999	Distal Intergenic	72055	ENSMUST00000053692.8	-6655	gain
chr11	120319001	120333999	Distal Intergenic	11465	ENSMUST00000089616.5	12978	gain
chr11	120720001	120777999	Promoter (<=1kb)	12409	ENSMUST00000026148.8	0	gain
chr11	121354001	121362999	Promoter (<=1kb)	66840	ENSMUST00000026173.12	0	gain
chr11	121369001	121402999	Promoter (<=1kb)	102465713	ENSMUST00000184435.1	0	gain
chr11	121977001	121982999	Distal Intergenic	74675	ENSMUST00000036690.6	146754	gain
chr12	3207001	3234999	Promoter (<=1kb)	74173	ENSMUST00000178074.7	-505	gain
chr12	3337001	3349999	Exon (ENSMUST00000180719.1/ENSMUST00000180719.1, exon 2 of 2)	16570	ENSMUST00000220210.1	-15133	gain
chr12	4795001	4819999	Promoter (<=1kb)	66055	ENSMUST00000046207.8	0	gain
chr12	5208001	5217999	5' UTR	208439	ENSMUST00000218384.1	73382	gain
chr12	8163001	8206999	Promoter (1-2kb)	68832	ENSMUST00000037383.12	-1108	gain
chr12	9146001	9147999	Distal Intergenic	75516	ENSMUST00000219470.1	115973	gain
chr12	16747001	16747999	Intron (ENSMUST00000048064.15/268527, intron 1 of 32)	268527	ENSMUST00000161036.7	-6747	gain
chr12	17811001	17848999	Distal Intergenic	53602	ENSMUST00000222944.1	82775	gain
chr12	17855001	17870999	Distal Intergenic	53602	ENSMUST00000222944.1	126775	gain
chr12	17943001	17960999	Intron (ENSMUST00000221149.1/ENSMUST00000221149.1, intron 1 of 1)	53602	ENSMUST00000222944.1	214775	gain
chr12	17968001	18000999	Exon (ENSMUST00000222478.1/ENSMUST00000222478.1, exon 1 of 1)	53602	ENSMUST00000222944.1	239775	gain
chr12	18126001	18165999	Exon (ENSMUST00000222777.1/ENSMUST00000222777.1, exon 1 of 1)	236366	ENSMUST00000177778.8	-348511	gain
chr12	18776001	18800999	Exon (ENSMUST00000220463.1/ENSMUST00000220463.1, exon 3 of 3)	236366	ENSMUST00000063216.5	261455	gain
chr12	19379001	19385999	Exon (ENSMUST00000223433.1/ENSMUST00000223433.1, exon 1 of 1)	236366	ENSMUST00000063216.5	864455	gain
chr12	21586001	21595999	Distal Intergenic	22630	ENSMUST00000135088.8	-168364	gain
chr12	22018001	22079999	Exon (ENSMUST00000177620.1/ENSMUST00000177620.1, exon 1 of 1)	100043416	ENSMUST00000172838.2	76647	gain
chr12	23248001	23277999	Exon (ENSMUST00000174403.2/ENSMUST00000174403.2, exon 2 of 6)	69732	ENSMUST00000149246.7	-237717	gain
chr12	24403001	24468999	Distal Intergenic	21340	ENSMUST00000075954.8	-29360	gain
chr12	31144001	31157999	Exon (ENSMUST00000218642.1/ENSMUST00000218642.1, exon 2 of 24)	100043065	ENSMUST00000218473.1	-10863	gain
chr12	31215001	31228999	Distal Intergenic	16777	ENSMUST00000169088.7	-36235	gain
chr12	31353001	31367999	Promoter (1-2kb)	13382	ENSMUST00000110857.4	-1548	gain
chr12	31504001	31514999	Distal Intergenic	104836	ENSMUST00000085487.11	-4385	gain
chr12	32355001	32373999	Exon (ENSMUST00000083711.1/ENSMUST00000083711.1, exon 1 of 1)	72123	ENSMUST00000172332.3	-4705	gain
chr12	32493001	32505999	Distal Intergenic	72123	ENSMUST00000172332.3	114297	gain
chr12	33022001	33124999	Promoter (<=1kb)	68764	ENSMUST00000095774.2	0	gain
chr12	45117001	45132999	Intron (ENSMUST00000219735.1/ENSMUST00000219735.1, intron 1 of 1)	217517	ENSMUST00000053768.13	-42292	gain
chr12	60627001	60627999	Distal Intergenic	100504101	ENSMUST00000220757.1	893821	gain
chr12	70927001	70935999	Promoter (1-2kb)	56444	ENSMUST00000021479.5	-1858	gain
chr12	72630001	72641999	Intron (ENSMUST00000208307.1/ENSMUST00000208307.1, intron 1 of 4)	66375	ENSMUST00000221750.1	22755	gain
chr12	73070001	73083999	Distal Intergenic	20471	ENSMUST00000176091.1	-16114	gain
chr12	73375001	73385999	Intron (ENSMUST00000221180.1/380765, intron 2 of 3)	380765	ENSMUST00000070425.5	-3556	gain
chr12	73435001	73444999	Distal Intergenic	380765	ENSMUST00000221180.1	-25444	gain
chr12	73452001	73462999	Exon (ENSMUST00000221516.1/ENSMUST00000221516.1, exon 1 of 3)	380765	ENSMUST00000221180.1	-42444	gain
chr12	73672001	73689999	Intron (ENSMUST00000221153.1/18755, intron 3 of 14)	18755	ENSMUST00000119092.1	87158	gain
chr12	73989001	74016999	Promoter (<=1kb)	238266	ENSMUST00000221220.1	0	gain
chr12	81203001	81225999	5' UTR	100042143	ENSMUST00000182077.1	-2285	gain
chr12	81532001	81558999	Promoter (<=1kb)	105940408	ENSMUST00000164386.7	0	gain
chr12	81596001	81614999	Promoter (<=1kb)	69792	ENSMUST00000159187.1	-993	gain
chr12	81705001	81715999	Distal Intergenic	338372	ENSMUST00000222322.1	64875	gain
chr12	84987001	84994999	Promoter (1-2kb)	56531	ENSMUST00000168977.7	-1322	gain
chr12	85557001	85570999	Distal Intergenic	81703	ENSMUST00000177587.8	-28028	gain
chr12	86162001	86177999	Promoter (<=1kb)	328136	ENSMUST00000181667.1	0	gain
chr12	86603001	86617999	Distal Intergenic	238328	ENSMUST00000021681.3	-60701	gain
chr12	86758001	86765999	3' UTR	627607	ENSMUST00000223197.1	16994	gain
chr12	87047001	87063999	5' UTR	217733	ENSMUST00000131878.1	8562	gain
chr12	87387001	87394999	Promoter (<=1kb)	20773	ENSMUST00000021424.4	0	gain
chr12	87407001	87414999	Distal Intergenic	20773	ENSMUST00000021424.4	-18646	gain
chr12	87474001	87478999	Promoter (1-2kb)	66354	ENSMUST00000021428.8	-1727	gain
chr12	87510001	87565999	Promoter (<=1kb)	666806	ENSMUST00000110152.2	0	gain
chr12	88215001	88236999	Exon (ENSMUST00000223125.1/ENSMUST00000223125.1, exon 1 of 2)	100039315	ENSMUST00000220521.1	-32893	gain
chr12	88247001	88279999	Promoter (<=1kb)	435337	ENSMUST00000101168.3	0	gain
chr12	88288001	88323999	Promoter (<=1kb)	266459	ENSMUST00000177747.1	0	gain
chr12	88699001	88714999	Exon (ENSMUST00000220698.1/ENSMUST00000220698.1, exon 2 of 4)	18191	ENSMUST00000167734.7	-7877	gain
chr12	93577001	93577999	Distal Intergenic	75295	ENSMUST00000223202.1	-132178	gain
chr12	99031001	99049999	Exon (ENSMUST00000076166.6/ENSMUST00000076166.6, exon 1 of 1)	76260	ENSMUST00000139298.1	56503	gain
chr12	100798001	100802999	Intron (ENSMUST00000069782.10/217830, intron 1 of 12)	217830	ENSMUST00000167322.1	11859	gain
chr12	101165001	101178999	Distal Intergenic	74947	ENSMUST00000185083.1	15894	gain
chr12	101516001	101540999	Promoter (<=1kb)	271036	ENSMUST00000220820.1	876	gain
chr12	101728001	101736999	Distal Intergenic	74413	ENSMUST00000162735.7	-9478	gain
chr12	103427001	103472999	Promoter (<=1kb)	217845	ENSMUST00000044687.6	0	gain
chr12	103478001	103504999	Exon (ENSMUST00000221223.1/ENSMUST00000221223.1, exon 1 of 4)	217845	ENSMUST00000044687.6	-20778	gain
chr12	103510001	103533999	Promoter (<=1kb)	74521	ENSMUST00000021631.11	0	gain
chr12	103861001	103889999	Promoter (<=1kb)	20700	ENSMUST00000072876.11	0	gain
chr12	104438001	104455999	Distal Intergenic	14836	ENSMUST00000021513.5	17331	gain
chr12	104871001	104890999	Exon (ENSMUST00000222624.1/ENSMUST00000222624.1, exon 3 of 3)	94040	ENSMUST00000223342.1	-5925	gain
chr12	105261001	105278999	Distal Intergenic	21432	ENSMUST00000175652.1	-38208	gain
chr12	105308001	105328999	Distal Intergenic	69952	ENSMUST00000180458.8	-7595	gain
chr12	107012001	107016999	Distal Intergenic	71033	ENSMUST00000149382.1	-295639	gain
chr12	109102001	109105999	Distal Intergenic	380785	ENSMUST00000190647.2	-33784	gain
chr12	109335001	109368999	Distal Intergenic	13386	ENSMUST00000174539.1	-83824	gain
chr12	109812001	109833999	Exon (ENSMUST00000221611.1/ENSMUST00000221611.1, exon 1 of 1)	100040724	ENSMUST00000182300.1	64037	gain
chr12	109978001	109987999	Distal Intergenic	67280	ENSMUST00000223217.1	170078	gain
chr12	109993001	110019999	Intron (ENSMUST00000222974.1/ENSMUST00000222974.1, intron 1 of 2)	67280	ENSMUST00000223217.1	138078	gain
chr12	110091001	110101999	Distal Intergenic	67280	ENSMUST00000223217.1	56078	gain
chr12	110219001	110260999	Exon (ENSMUST00000222054.1/ENSMUST00000222054.1, exon 1 of 1)	353504	ENSMUST00000220800.1	16750	gain
chr12	110329001	110347999	Distal Intergenic	107585	ENSMUST00000097228.4	49741	gain
chr12	110595001	110601999	Promoter (<=1kb)	13424	ENSMUST00000018851.13	0	gain
chr12	111875001	111881999	Intron (ENSMUST00000054815.14/21981, intron 1 of 16)	21981	ENSMUST00000220927.1	25620	gain
chr12	112715001	112723999	Promoter (<=1kb)	217882	ENSMUST00000220942.1	0	gain
chr12	112782001	112789999	Exon (ENSMUST00000124526.1/ENSMUST00000124526.1, exon 2 of 7)	104759	ENSMUST00000222886.1	15457	gain
chr12	112839001	112856999	5' UTR	56696	ENSMUST00000021729.8	3953	gain
chr12	113233001	113262999	3' UTR	69195	ENSMUST00000058491.7	47071	gain
chr12	113354001	113390999	3' UTR	238405	ENSMUST00000063317.3	-98512	gain
chr12	116007001	116039999	Exon (ENSMUST00000200562.1/ENSMUST00000200562.1, exon 1 of 2)	56220	ENSMUST00000073551.5	-7725	gain
chr12	116682001	116686999	Intron (ENSMUST00000185505.6/19276, intron 2 of 3)	19276	ENSMUST00000070733.8	196168	gain
chr12	116830001	116837999	Intron (ENSMUST00000189009.6/19276, intron 4 of 13)	100038689	ENSMUST00000190266.1	313216	gain
chr12	120028001	120029999	Distal Intergenic	217951	ENSMUST00000184069.2	81431	gain
chr13	3340001	3384999	Exon (ENSMUST00000222175.1/ENSMUST00000222175.1, exon 1 of 1)	76937	ENSMUST00000186183.1	-93231	gain
chr13	3512001	3522999	Distal Intergenic	73270	ENSMUST00000188642.1	13956	gain
chr13	3612001	3634999	Promoter (<=1kb)	142688	ENSMUST00000042288.7	0	gain
chr13	4815001	4827999	Intron (ENSMUST00000065956.4/ENSMUST00000065956.4, intron 1 of 2)	56043	ENSMUST00000110691.9	-205827	gain
chr13	9044001	9051999	Intron (ENSMUST00000221672.1/ENSMUST00000221672.1, intron 2 of 2)	217980	ENSMUST00000188211.7	-41882	gain
chr13	9830001	9839999	Exon (ENSMUST00000157984.1/ENSMUST00000157984.1, exon 1 of 1)	66505	ENSMUST00000157035.8	-64671	gain
chr13	11283001	11284999	Distal Intergenic	664793	ENSMUST00000222293.1	-237053	gain
chr13	12361001	12394999	Promoter (<=1kb)	217995	ENSMUST00000223324.1	-28	gain
chr13	13392001	13398999	Promoter (<=1kb)	83924	ENSMUST00000021738.9	0	gain
chr13	13892001	13906999	Exon (ENSMUST00000223012.1/ENSMUST00000223012.1, exon 5 of 5)	97884	ENSMUST00000099747.4	-47470	gain
chr13	13930001	13948999	Distal Intergenic	97884	ENSMUST00000099747.4	-5470	gain
chr13	14694001	14695999	Distal Intergenic	105351	ENSMUST00000222052.1	63724	gain
chr13	21320001	21359999	Promoter (<=1kb)	258526	ENSMUST00000059216.4	0	gain
chr13	21532001	21566999	Promoter (<=1kb)	258280	ENSMUST00000168629.1	0	gain
chr13	21648001	21670999	Promoter (<=1kb)	258534	ENSMUST00000055615.1	0	gain
chr13	23333001	23348999	Intron (ENSMUST00000122940.1/75887, intron 2 of 3)	218100	ENSMUST00000224779.1	14211	gain
chr13	30974001	31011999	Promoter (<=1kb)	66482	ENSMUST00000021785.7	0	gain
chr13	32421001	32425999	Distal Intergenic	218138	ENSMUST00000041859.8	-82261	gain
chr13	33745001	33754999	Distal Intergenic	238568	ENSMUST00000221681.1	83526	gain
chr13	33760001	33783999	Exon (ENSMUST00000116665.3/ENSMUST00000116665.3, exon 1 of 4)	435350	ENSMUST00000110275.7	59409	gain
chr13	33838001	33863999	Promoter (<=1kb)	435350	ENSMUST00000110275.7	0	gain
chr13	33870001	33895999	3' UTR	97848	ENSMUST00000110273.8	9171	gain
chr13	37994001	38016999	Promoter (<=1kb)	107513	ENSMUST00000225246.1	0	gain
chr13	39394001	39396999	Distal Intergenic	108652	ENSMUST00000021870.11	-433126	gain
chr13	40782001	40790999	Distal Intergenic	21418	ENSMUST00000223869.1	-43625	gain
chr13	42915001	42918999	Intron (ENSMUST00000128646.7/218194, intron 3 of 13)	218194	ENSMUST00000127859.1	48167	gain
chr13	46663001	46667999	Promoter (1-2kb)	97863	ENSMUST00000099547.3	-1523	gain
chr13	48778001	48796999	Distal Intergenic	18676	ENSMUST00000035540.8	74120	gain
chr13	50855001	50875999	Exon (ENSMUST00000223072.1/ENSMUST00000223072.1, exon 1 of 1)	71654	ENSMUST00000221281.1	-89753	gain
chr13	52235001	52284999	Distal Intergenic	74050	ENSMUST00000222527.1	136459	gain
chr13	53378001	53412999	Promoter (<=1kb)	100040421	ENSMUST00000202976.3	0	gain
chr13	53573001	53660999	Promoter (<=1kb)	75252	ENSMUST00000221718.1	0	gain
chr13	53762001	53843999	Exon (ENSMUST00000221931.1/ENSMUST00000221931.1, exon 1 of 2)	78550	ENSMUST00000223176.1	71749	gain
chr13	53849001	53897999	Exon (ENSMUST00000221478.1/ENSMUST00000221478.1, exon 1 of 3)	78550	ENSMUST00000223176.1	17749	gain
chr13	53926001	53939999	Exon (ENSMUST00000223115.1/ENSMUST00000223115.1, exon 1 of 4)	78550	ENSMUST00000223176.1	-10253	gain
chr13	53947001	53971999	Exon (ENSMUST00000222780.1/ENSMUST00000222780.1, exon 1 of 2)	78550	ENSMUST00000223176.1	-31253	gain
chr13	54181001	54198999	Promoter (<=1kb)	15466	ENSMUST00000038101.3	0	gain
chr13	54491001	54504999	Promoter (<=1kb)	319719	ENSMUST00000118072.7	0	gain
chr13	54696001	54811999	Promoter (<=1kb)	104069	ENSMUST00000036825.13	0	gain
chr13	55197001	55211999	Promoter (<=1kb)	18193	ENSMUST00000224973.1	0	gain
chr13	55364001	55403999	Promoter (<=1kb)	20505	ENSMUST00000225259.1	0	gain
chr13	56180001	56199999	Promoter (1-2kb)	212937	ENSMUST00000225063.1	-1116	gain
chr13	57308001	57315999	Distal Intergenic	26946	ENSMUST00000173817.8	-412008	gain
chr13	57939001	57957999	Distal Intergenic	20745	ENSMUST00000189373.7	-30669	gain
chr13	62942001	62959999	Exon (ENSMUST00000221723.1/ENSMUST00000221723.1, exon 1 of 2)	72061	ENSMUST00000222181.1	-4894	gain
chr13	63090001	63115999	Promoter (<=1kb)	72061	ENSMUST00000222907.1	0	gain
chr13	66653001	66658999	Distal Intergenic	76803	ENSMUST00000173583.7	-211883	gain
chr13	67145001	67154999	Exon (ENSMUST00000223605.1/ENSMUST00000223605.1, exon 1 of 2)	268670	ENSMUST00000052716.7	16773	gain
chr13	67187001	67192999	Promoter (1-2kb)	218311	ENSMUST00000120861.7	-1507	gain
chr13	67273001	67304999	Promoter (<=1kb)	100038627	ENSMUST00000224844.1	0	gain
chr13	67350001	67355999	Intron (ENSMUST00000044819.6/218314, intron 1 of 5)	218314	ENSMUST00000170543.1	-2128	gain
chr13	67419001	67436999	Promoter (<=1kb)	328274	ENSMUST00000056470.9	0	gain
chr13	67555001	67569999	Promoter (1-2kb)	212276	ENSMUST00000181892.8	-1171	gain
chr13	67756001	67780999	Promoter (<=1kb)	72958	ENSMUST00000220570.1	0	gain
chr13	68001001	68010999	Distal Intergenic	408058	ENSMUST00000078471.6	137675	gain
chr13	69664001	69682999	Exon (ENSMUST00000223402.1/ENSMUST00000223402.1, exon 1 of 2)	28114	ENSMUST00000136891.1	33261	gain
chr13	69797001	69808999	Promoter (<=1kb)	28077	ENSMUST00000223376.1	0	gain
chr13	70746001	70767999	3' UTR	271127	ENSMUST00000123552.7	73776	gain
chr13	71003001	71027999	Distal Intergenic	100316804	ENSMUST00000116930.1	-79090	gain
chr13	71257001	71261999	Distal Intergenic	100316804	ENSMUST00000116930.1	149912	gain
chr13	71926001	71938999	Intron (ENSMUST00000222586.1/ENSMUST00000222586.1, intron 1 of 7)	16371	ENSMUST00000223379.1	20434	gain
chr13	72679001	72700999	Distal Intergenic	16372	ENSMUST00000172353.2	46404	gain
chr13	73091001	73099999	Distal Intergenic	50916	ENSMUST00000176684.7	-160480	gain
chr13	73447001	73464999	Distal Intergenic	210992	ENSMUST00000022099.14	-2198	gain
chr13	73520001	73603999	Promoter (<=1kb)	13162	ENSMUST00000022100.6	0	gain
chr13	73655001	73674999	Promoter (<=1kb)	22598	ENSMUST00000220703.1	0	gain
chr13	73976001	73983999	3' UTR	71164	ENSMUST00000222951.1	12139	gain
chr13	74232001	74248999	Intron (ENSMUST00000022059.13/11624, intron 4 of 10)	11624	ENSMUST00000148438.7	8546	gain
chr13	74526001	74546999	Exon (ENSMUST00000222151.1/ENSMUST00000222151.1, exon 1 of 1)	235956	ENSMUST00000221173.1	-32009	gain
chr13	74568001	74587999	Exon (ENSMUST00000221881.1/ENSMUST00000221881.1, exon 1 of 1)	80898	ENSMUST00000169114.2	-51569	gain
chr13	74614001	74636999	Exon (ENSMUST00000221389.1/ENSMUST00000221389.1, exon 1 of 11)	80898	ENSMUST00000169114.2	-2569	gain
chr13	94340001	94358999	Promoter (<=1kb)	11774	ENSMUST00000022196.4	0	gain
chr13	94745001	94788999	Promoter (<=1kb)	21371	ENSMUST00000046644.6	0	gain
chr13	96380001	96385999	Distal Intergenic	67463	ENSMUST00000099295.5	-2295	gain
chr13	98279001	98295999	5' UTR	68558	ENSMUST00000155629.1	10571	gain
chr13	98458001	98476999	Exon (ENSMUST00000186133.1/ENSMUST00000186133.1, exon 2 of 2)	70090	ENSMUST00000186644.1	-22936	gain
chr13	99823001	99835999	Distal Intergenic	27220	ENSMUST00000022150.7	64642	gain
chr13	100144001	100201999	Promoter (<=1kb)	17948	ENSMUST00000067975.11	0	gain
chr13	100208001	100217999	3' UTR	17948	ENSMUST00000117913.7	-5909	gain
chr13	100277001	100297999	3' UTR	17952	ENSMUST00000042220.2	18617	gain
chr13	100337001	100350999	Exon (ENSMUST00000118082.2/ENSMUST00000118082.2, exon 9 of 13)	17952	ENSMUST00000118574.7	-19327	gain
chr13	100356001	100375999	Exon (ENSMUST00000118082.2/ENSMUST00000118082.2, exon 3 of 13)	17952	ENSMUST00000118574.7	-38327	gain
chr13	100401001	100437999	3' UTR	17940	ENSMUST00000221943.1	8462	gain
chr13	107069001	107080999	Intron (ENSMUST00000224811.1/ENSMUST00000224811.1, intron 1 of 1)	100040322	ENSMUST00000224838.1	36121	gain
chr13	109902001	109903999	Promoter (<=1kb)	100316683	ENSMUST00000122702.1	0	gain
chr13	110601001	110603999	Distal Intergenic	20620	ENSMUST00000225156.1	203204	gain
chr13	110744001	110749999	Distal Intergenic	75139	ENSMUST00000224654.1	-153500	gain
chr13	116191001	116192999	Distal Intergenic	16392	ENSMUST00000176444.1	110352	gain
chr13	119918001	119931999	Promoter (<=1kb)	106029237	ENSMUST00000187530.2	0	gain
chr13	120321001	120321999	Distal Intergenic	236219	ENSMUST00000223967.1	4123	gain
chr14	3000001	3019999	Exon (ENSMUST00000225464.1/ENSMUST00000225464.1, exon 1 of 1)	100040671	ENSMUST00000166494.1	-29286	gain
chr14	3289001	3297999	Promoter (<=1kb)	73549	ENSMUST00000112775.2	-552	gain
chr14	3766001	3774999	Intron (ENSMUST00000177770.1/73549, intron 1 of 1)	73549	ENSMUST00000177770.1	14230	gain
chr14	4271001	4335999	Promoter (<=1kb)	554327	ENSMUST00000165466.7	0	gain
chr14	4800001	4856999	Promoter (<=1kb)	100041306	ENSMUST00000166776.7	0	gain
chr14	5146001	5149999	Distal Intergenic	666329	ENSMUST00000179659.1	-14536	gain
chr14	6107001	6178999	5' UTR	100861615	ENSMUST00000170104.2	108251	gain
chr14	6235001	6247999	Distal Intergenic	100861615	ENSMUST00000170104.2	39251	gain
chr14	6426001	6502999	5' UTR	100861615	ENSMUST00000170104.2	-138751	gain
chr14	6637001	6638999	3' UTR	100041151	ENSMUST00000100904.4	102431	gain
chr14	6756001	6789999	5' UTR	100041151	ENSMUST00000163850.7	-13669	gain
chr14	6887001	6978999	5' UTR	100038847	ENSMUST00000100895.9	43600	gain
chr14	7059001	7070999	Distal Intergenic	100042149	ENSMUST00000179898.1	19813	gain
chr14	7311001	7323999	5' UTR	545013	ENSMUST00000100886.3	8396	gain
chr14	7329001	7351999	Promoter (<=1kb)	545013	ENSMUST00000100886.3	0	gain
chr14	7381001	7389999	Promoter (<=1kb)	74715	ENSMUST00000225409.1	0	gain
chr14	7679001	7694999	Distal Intergenic	100041874	ENSMUST00000163790.1	-110435	gain
chr14	8286001	8286999	Distal Intergenic	268709	ENSMUST00000121887.7	22778	gain
chr14	8773001	8795999	Distal Intergenic	74859	ENSMUST00000224776.1	106555	gain
chr14	14122001	14173999	Promoter (1-2kb)	66413	ENSMUST00000022256.4	-1017	gain
chr14	14182001	14217999	5' UTR	258387	ENSMUST00000035250.5	-5884	gain
chr14	14244001	14294999	Exon (ENSMUST00000225214.1/ENSMUST00000225214.1, exon 1 of 1)	18330	ENSMUST00000100872.1	-33114	gain
chr14	14305001	14346999	Promoter (<=1kb)	16188	ENSMUST00000090591.3	0	gain
chr14	14382001	14390999	Distal Intergenic	16188	ENSMUST00000224415.1	32380	gain
chr14	19060001	19072999	Exon (ENSMUST00000225519.1/ENSMUST00000225519.1, exon 1 of 2)	218793	ENSMUST00000124353.1	-165734	gain
chr14	19471001	19473999	Distal Intergenic	432825	ENSMUST00000096121.11	128582	gain
chr14	20084001	20107999	Promoter (<=1kb)	67509	ENSMUST00000059666.5	-818	gain
chr14	20272001	20286999	Distal Intergenic	74571	ENSMUST00000024155.8	-2802	gain
chr14	22094001	22103999	Intron (ENSMUST00000075639.10/76633, intron 2 of 6)	76633	ENSMUST00000162540.1	74153	gain
chr14	24054001	24058999	Intron (ENSMUST00000224007.1/ENSMUST00000224007.1, intron 1 of 3)	102465697	ENSMUST00000199094.1	-29878	gain
chr14	24293001	24322999	Promoter (<=1kb)	105418	ENSMUST00000162224.7	0	gain
chr14	26563001	26579999	Promoter (<=1kb)	211922	ENSMUST00000224248.1	0	gain
chr14	27561001	27588999	Distal Intergenic	238988	ENSMUST00000210135.1	-33429	gain
chr14	30433001	30448999	Intron (ENSMUST00000112250.5/12289, intron 1 of 46)	75901	ENSMUST00000224453.1	-30536	gain
chr14	31206001	31230999	Promoter (<=1kb)	218877	ENSMUST00000090180.3	0	gain
chr14	31278001	31296999	Exon (ENSMUST00000228927.1/ENSMUST00000228927.1, exon 2 of 2)	110084	ENSMUST00000228429.1	-8490	gain
chr14	31314001	31336999	Promoter (<=1kb)	110084	ENSMUST00000048603.7	0	gain
chr14	32125001	32137999	Distal Intergenic	17695	ENSMUST00000022464.13	-4024	gain
chr14	32414001	32425999	Exon (ENSMUST00000070125.5/12647, exon 10 of 16)	67085	ENSMUST00000100723.3	-25610	gain
chr14	33107001	33123999	Exon (ENSMUST00000061753.14/545030, exon 14 of 59)	545030	ENSMUST00000061753.14	61067	gain
chr14	33148001	33164999	5' UTR	545030	ENSMUST00000061753.14	20067	gain
chr14	34099001	34157999	Promoter (<=1kb)	105518	ENSMUST00000178958.2	0	gain
chr14	36076001	36095999	Promoter (<=1kb)	218921	ENSMUST00000226305.1	0	gain
chr14	42054001	42058999	Distal Intergenic	73553	ENSMUST00000167772.2	36246	gain
chr14	42716001	42722999	Distal Intergenic	100042055	ENSMUST00000100695.3	74988	gain
chr14	43007001	43017999	Promoter (<=1kb)	100042055	ENSMUST00000169756.7	0	gain
chr14	43591001	43603999	3' UTR	100042342	ENSMUST00000100692.3	4014	gain
chr14	47570001	47588999	Promoter (<=1kb)	100504663	ENSMUST00000226299.1	0	gain
chr14	51074001	51098999	Promoter (<=1kb)	11727	ENSMUST00000171688.8	0	gain
chr14	52148001	52151999	Promoter (<=1kb)	77945	ENSMUST00000181017.7	0	gain
chr14	52515001	52531999	Distal Intergenic	57269	ENSMUST00000206062.3	-19252	gain
chr14	52569001	52611999	5' UTR	57269	ENSMUST00000206062.3	-73252	gain
chr14	52705001	52718999	Exon (ENSMUST00000120914.2/ENSMUST00000120914.2, exon 1 of 2)	57269	ENSMUST00000206062.3	-209252	gain
chr14	54185001	54191999	Exon (ENSMUST00000103708.1/ENSMUST00000103708.1, exon 1 of 1)	13135	ENSMUST00000128231.1	61915	gain
chr14	54697001	54717999	Promoter (<=1kb)	101056084	ENSMUST00000224691.2	0	gain
chr14	54816001	54829999	Promoter (<=1kb)	102632837	ENSMUST00000219519.2	0	gain
chr14	55511001	55533999	Promoter (<=1kb)	12891	ENSMUST00000169869.7	0	gain
chr14	55583001	55585999	Promoter (<=1kb)	85308	ENSMUST00000174352.7	0	gain
chr14	55685001	55703999	3' UTR	28113	ENSMUST00000007733.7	-3181	gain
chr14	55725001	55734999	Distal Intergenic	56187	ENSMUST00000163889.2	-2738	gain
chr14	57013001	57030999	Promoter (<=1kb)	432860	ENSMUST00000225045.1	0	gain
chr14	57418001	57421999	Distal Intergenic	21821	ENSMUST00000122063.7	-2063	gain
chr14	57784001	57797999	Promoter (<=1kb)	20220	ENSMUST00000128764.8	-181	gain
chr14	63193001	63213999	Promoter (<=1kb)	14463	ENSMUST00000121312.1	0	gain
chr14	63681001	63695999	Intron (ENSMUST00000119973.2/219149, intron 1 of 2)	100124452	ENSMUST00000102094.4	-31190	gain
chr14	63705001	63795999	Promoter (<=1kb)	100124452	ENSMUST00000102094.4	0	gain
chr14	64073001	64096999	Promoter (<=1kb)	100504162	ENSMUST00000063785.11	0	gain
chr14	66152001	66164999	Promoter (<=1kb)	19229	ENSMUST00000136216.7	0	gain
chr14	67645001	67662999	Distal Intergenic	108912	ENSMUST00000131179.7	33735	gain
chr14	68150001	68168999	Exon (ENSMUST00000157147.1/ENSMUST00000157147.1, exon 1 of 1)	18040	ENSMUST00000022638.5	-25155	gain
chr14	68886001	68893999	Distal Intergenic	20855	ENSMUST00000014957.9	-135239	gain
chr14	69890001	69915999	Intron (ENSMUST00000022678.4/73523, intron 3 of 6)	73523	ENSMUST00000022678.4	49581	gain
chr14	70519001	70544999	Promoter (<=1kb)	12153	ENSMUST00000226906.1	0	gain
chr14	70816001	70822999	Distal Intergenic	73648	ENSMUST00000190896.1	-29934	gain
chr14	72275001	72288999	Distal Intergenic	319448	ENSMUST00000159144.1	275719	gain
chr14	73084001	73085999	Distal Intergenic	70086	ENSMUST00000228821.1	-34887	gain
chr14	76161001	76166999	Distal Intergenic	27275	ENSMUST00000022586.1	50110	gain
chr14	77153001	77160999	Promoter (<=1kb)	239188	ENSMUST00000022589.8	0	gain
chr14	86199001	86199999	Distal Intergenic	75155	ENSMUST00000227144.1	-45971	gain
chr14	94112001	94118999	Distal Intergenic	211712	ENSMUST00000194056.1	-221322	gain
chr14	100284001	100289999	Promoter (<=1kb)	16597	ENSMUST00000228216.1	0	gain
chr14	104368001	104368999	Intron (ENSMUST00000228095.1/ENSMUST00000228095.1, intron 1 of 4)	18996	ENSMUST00000139505.1	96366	gain
chr14	105252001	105257999	Promoter (<=1kb)	76273	ENSMUST00000181969.7	-574	gain
chr14	105464001	105470999	Distal Intergenic	74864	ENSMUST00000022711.7	-27789	gain
chr14	105476001	105489999	Distal Intergenic	74864	ENSMUST00000022711.7	-8789	gain
chr14	116179001	116184999	Intron (ENSMUST00000176912.7/103978, intron 7 of 7)	23888	ENSMUST00000123239.1	-740316	gain
chr14	119296001	119299999	Intron (ENSMUST00000065904.4/50787, intron 1 of 1)	50787	ENSMUST00000065904.4	157660	gain
chr14	121033001	121035999	Promoter (<=1kb)	223254	ENSMUST00000135010.7	0	gain
chr14	124796001	124802999	Distal Intergenic	14169	ENSMUST00000095529.9	-118874	gain
chr15	7408001	7419999	Exon (ENSMUST00000161643.1/ENSMUST00000161643.1, exon 2 of 2)	268780	ENSMUST00000160207.7	-9606	gain
chr15	7839001	7852999	Distal Intergenic	14573	ENSMUST00000022744.4	28155	gain
chr15	11058001	11073999	Promoter (<=1kb)	239337	ENSMUST00000227189.1	0	gain
chr15	11221001	11226999	Intron (ENSMUST00000061318.8/239337, intron 5 of 23)	239337	ENSMUST00000228940.1	156183	gain
chr15	19708001	19718999	Distal Intergenic	102639102	ENSMUST00000226343.1	522628	gain
chr15	30111001	30119999	Distal Intergenic	18163	ENSMUST00000081728.6	-52594	gain
chr15	36687001	36703999	Exon (ENSMUST00000226323.1/ENSMUST00000226323.1, exon 1 of 2)	18458	ENSMUST00000226496.1	-77333	gain
chr15	38137001	38153999	Distal Intergenic	70790	ENSMUST00000110336.3	-58147	gain
chr15	42892001	42893999	Distal Intergenic	11600	ENSMUST00000022921.6	-215024	gain
chr15	44456001	44458999	Promoter (<=1kb)	192190	ENSMUST00000232355.1	0	gain
chr15	54546001	54555999	Distal Intergenic	105853	ENSMUST00000025356.3	-15193	gain
chr15	58383001	58389999	Promoter (<=1kb)	69787	ENSMUST00000238490.1	0	gain
chr15	58461001	58485999	Distal Intergenic	210998	ENSMUST00000228576.1	18268	gain
chr15	58834001	58838999	Distal Intergenic	74868	ENSMUST00000072113.5	-10471	gain
chr15	58858001	58870999	Promoter (1-2kb)	68260	ENSMUST00000036937.8	-1675	gain
chr15	64441001	64463999	Distal Intergenic	13196	ENSMUST00000110115.8	-58082	gain
chr15	64670001	64692999	Distal Intergenic	11514	ENSMUST00000228109.1	229272	gain
chr15	72078001	72082999	Distal Intergenic	69700	ENSMUST00000159993.7	-43774	gain
chr15	73774001	73786999	3' UTR	100041273	ENSMUST00000120938.1	22897	gain
chr15	73931001	73967999	Distal Intergenic	268816	ENSMUST00000136698.1	-91302	gain
chr15	74069001	74088999	Exon (ENSMUST00000100555.3/ENSMUST00000100555.3, exon 1 of 1)	268816	ENSMUST00000136698.1	-229302	gain
chr15	74101001	74110999	Distal Intergenic	268816	ENSMUST00000136698.1	-261302	gain
chr15	74730001	74738999	Promoter (<=1kb)	68311	ENSMUST00000023260.4	0	gain
chr15	74744001	74763999	Promoter (<=1kb)	17068	ENSMUST00000040404.7	0	gain
chr15	74830001	74832999	Intron (ENSMUST00000188180.1/15202, intron 3 of 3)	15202	ENSMUST00000188458.6	6936	gain
chr15	75008001	75017999	Exon (ENSMUST00000190861.1/ENSMUST00000190861.1, exon 2 of 3)	110454	ENSMUST00000187994.6	-9970	gain
chr15	75036001	75042999	Downstream (1-2kb)	17067	ENSMUST00000185372.1	5670	gain
chr15	75063001	75069999	Distal Intergenic	17067	ENSMUST00000065408.15	-14171	gain
chr15	75123001	75127999	Distal Intergenic	100041546	ENSMUST00000100542.9	-11031	gain
chr15	75214001	75241999	Promoter (<=1kb)	223631	ENSMUST00000185307.6	0	gain
chr15	75297001	75325999	Exon (ENSMUST00000189064.1/ENSMUST00000189064.1, exon 1 of 3)	17071	ENSMUST00000189654.1	28299	gain
chr15	75359001	75422999	Exon (ENSMUST00000190107.1/ENSMUST00000190107.1, exon 1 of 4)	105892	ENSMUST00000190141.1	8437	gain
chr15	75430001	75446999	Promoter (<=1kb)	105892	ENSMUST00000096397.2	0	gain
chr15	75455001	75474999	Exon (ENSMUST00000229638.1/ENSMUST00000229638.1, exon 1 of 3)	102637705	ENSMUST00000177479.1	5544	gain
chr15	75480001	75547999	Exon (ENSMUST00000230951.1/ENSMUST00000230951.1, exon 1 of 3)	23934	ENSMUST00000150125.1	18633	gain
chr15	75954001	75968999	Promoter (<=1kb)	69020	ENSMUST00000109966.7	-124	gain
chr15	75981001	75989999	Promoter (<=1kb)	223648	ENSMUST00000183130.2	0	gain
chr15	76154001	76167999	Downstream (2-3kb)	18810	ENSMUST00000165210.7	20044	gain
chr15	76253001	76297999	Promoter (<=1kb)	100038659	ENSMUST00000231521.1	0	gain
chr15	76306001	76324999	Promoter (<=1kb)	75475	ENSMUST00000171340.8	0	gain
[truncated: 4,724 more rows]
