# Supplementary material for: CDCA7-associated global aberrant DNA hypomethylation translates to localized, tissue-specific transcriptional responses
Source: Sci Adv. 2024 Feb 9;10(6):eadk3384. doi: 10.1126/sciadv.adk3384 (PMC10857554; doi:10.1126/sciadv.adk3384)
Supplement: Supplementary file 2 — Data S1 and S2 [file sciadv.adk3384_data_s1_and_s2.zip › adk3384_Data_S2.xlsx]

## Sheet: Description
	Excitatory neurons - differentially expressed genes after DESeq2 analysis
	Inhibitory neurons - differentially expressed genes after DESeq2 analysis
	Neuronal progenitors - differentially expressed genes after DESeq2 analysis
	Proliferating cells - differentially expressed genes after DESeq2 analysis
	Isoform expression frequencies
	Number of isoforms expressed per cell

## Sheet: Excitatory neurons
Name	baseMean	Log2FC	lfcSE	stat	pvalue	padj	Cdca7+/+	Cdca7+/+	Cdca7G305V/G305V	Cdca7G305V/G305V
Pcdhb11	585.62	2.0463	0.327654	6.2453	4.22983e-10	4.16707e-06	355	134	1374	677
Pcdhb14	483.674	2.00242	0.322836	6.2026	5.55387e-10	4.16707e-06	244	144	1029	622
Pcdhb16	870.338	1.50896	0.282129	5.34846	8.87059e-08	0.000443707	520	366	1509	1154
Pcdha8	409.972	1.82625	0.371304	4.91846	8.72278e-07	0.00327235	232	127	719	587

## Sheet: Inhibitory neurons
Name	baseMean	Log2FC	lfcSE	stat	pvalue	padj	Cdca7+/+	Cdca7+/+	Cdca7G305V/G305V	Cdca7G305V/G305V
Gli3	1527.05436564594	-1.5159860028453	0.314287328737168	-4.82356704909693	1.41013334003596e-06	0.00173113096580414	3470	1747	597	835
Knl1	963.391202682639	-1.51957177256667	0.33250934395685	-4.5700122423142	4.87695724718343e-06	0.00411615191662282	2357	1016	403	487
Fbxo5	447.527220659035	-1.55862512110348	0.320850760974347	-4.85778845083711	1.18704135149545e-06	0.00160298064105946	1059	512	250	169
Pcdhb16	1201.92523961979	1.57316266516586	0.265085035021355	5.9345585654774	2.94637147416129e-09	9.94695009676851e-06	617	718	1838	1437
Hmga2	330.234941857108	-1.63158213930297	0.36902047623346	-4.42138646602026	9.80695896686501e-06	0.00673572659388247	892	322	177	115
Pcdhb6	385.618705060702	1.68531781097935	0.330223999527749	5.10355944264957	3.33323747331068e-07	0.000500133764884305	300	135	722	392
Ttk	471.294378800279	-1.70626635595198	0.364184029538565	-4.68517622289447	2.79719158628476e-06	0.00289848271849337	1218	502	194	200
Rmi2	271.855770024908	-1.73147716516835	0.385264324284385	-4.4942577239263	6.98130358657059e-06	0.00523752909072495	799	236	160	73
Gm37194	512.061191850974	-1.75166014173026	0.324753225777645	-5.39381906841966	6.89756747537964e-08	0.000155241251979211	1017	745	192	234
Pcdhb21	337.910807659501	1.77012877491404	0.345339465350597	5.12576450860304	2.96332810688406e-07	0.000500133764884305	242	115	703	309
AW011738	441.137252978104	-1.90213521875647	0.408971143300821	-4.65102550611339	3.3028847121273e-06	0.00297347701017114	1304	407	152	169
Pcdhb14	643.629715821806	1.93378465656157	0.29711897317444	6.50845227385138	7.59290243152336e-11	5.12672772176457e-07	450	193	1163	739
Neil3	596.08370849155	-1.98790012740936	0.365953112796925	-5.43211700596324	5.56893861352677e-08	0.000150405894074131	1837	532	222	190
Depdc1b	267.532200424035	-2.00052685020226	0.428334165327729	-4.67048162892074	3.00494357663708e-06	0.00289848271849337	837	233	107	78
Pcdha8	552.356501623888	2.01181574155356	0.31691137221104	6.34819674509452	2.17853363468284e-10	9.80630606758569e-07	384	152	972	665
Pcdhb11	604.981384684283	2.15814360244882	0.301723335695656	7.15272352890103	8.50728392592682e-13	1.14882362135716e-08	387	153	1173	683
Pcdhb12	105.493394479069	3.08371653295429	0.593863113729812	5.19263860923559	2.07334402112957e-07	0.000399977680876196	38	15	172	168
Col22a1	75.9497630895462	-3.33797768751914	0.739600041696529	-4.51321998287389	6.38507335128773e-06	0.00507200179622291	293	59	12	10

## Sheet: Neuronal progenitors
Name	baseMean	Log2FC	lfcSE	stat	pvalue	padj	Cdca7+/+	Cdca7+/+	Cdca7G305V/G305V	Cdca7G305V/G305V
Pcdhb14	189.195	2.55822	0.463027	5.52499	3.29504e-08	9.94672e-05	107	20	471	310
Pcdhb11	221.461	2.31769	0.419961	5.51883	3.41264e-08	9.94672e-05	141	28	622	299
Pcdhb16	266.231	2.05506	0.44352	4.63351	3.59517e-06	0.00314362	234	31	582	431
Mki67	1206.63	-1.52001	0.255251	-5.95499	2.60093e-09	2.27425e-05	2112	1061	629	808
Aspm	452.168	-1.61981	0.316614	-5.11606	3.11987e-07	0.000545603	655	457	201	294
Bora	194.085	-1.99465	0.434414	-4.59159	4.39871e-06	0.00349658	312	200	64	114
Cep55	195.834	-2.02995	0.429077	-4.73097	2.23452e-06	0.00284016	236	233	57	108

## Sheet: Proliferating cells
Name	baseMean	Log2FC	lfcSE	stat	pvalue	padj	Cdca7+/+	Cdca7+/+	Cdca7G305V/G305V	Cdca7G305V/G305V
Pcdhb11	407.099	2.2007	0.361523	6.08732	1.14813e-09	1.72714e-05	177	106	867	584
Pcdhb14	366.11	2.02208	0.354858	5.6983	1.2101e-08	9.10176e-05	151	125	771	512
Sulf1	755.539	-1.53608	0.305631	-5.02594	5.00977e-07	0.00251207	1347	798	500	325
Wnt8b	542.469	-1.65104	0.333615	-4.94892	7.46259e-07	0.00280649	694	857	237	321

## Sheet: Isoform expression frequencies
Pcdha isoform expression frequencies
Genotype	Cell type	Isoform	Nuclei number	Frequency (%)
Cdca7+/+	Inhibitory neurons	Pcdha1	5	0.175131
Cdca7+/+	Inhibitory neurons	Pcdha1	14	0.705645
Cdca7G305V/G305V	Inhibitory neurons	Pcdha1	36	2.3
Cdca7G305V/G305V	Inhibitory neurons	Pcdha1	41	2.06445
Cdca7+/+	Excitatory neurons	Pcdha1	4	0.24024
Cdca7+/+	Excitatory neurons	Pcdha1	2	0.101471
Cdca7G305V/G305V	Excitatory neurons	Pcdha1	21	1.46546
Cdca7G305V/G305V	Excitatory neurons	Pcdha1	17	0.924918
Cdca7+/+	Neuronal progenitor	Pcdha1	0	0
Cdca7+/+	Neuronal progenitor	Pcdha1	0	0
Cdca7G305V/G305V	Neuronal progenitor	Pcdha1	4	0.681431
Cdca7G305V/G305V	Neuronal progenitor	Pcdha1	3	0.378788
Cdca7+/+	Proliferating cells	Pcdha1	1	0.063857
Cdca7+/+	Proliferating cells	Pcdha1	1	0.0417886
Cdca7G305V/G305V	Proliferating cells	Pcdha1	8	0.499064
Cdca7G305V/G305V	Proliferating cells	Pcdha1	7	0.310284
Cdca7+/+	unknown	Pcdha1	1	0.175131
Cdca7+/+	unknown	Pcdha1	0	0
Cdca7G305V/G305V	unknown	Pcdha1	0	0
Cdca7G305V/G305V	unknown	Pcdha1	3	2.88462
Cdca7+/+	Inhibitory neurons	Pcdha2	36	1.26095
Cdca7+/+	Inhibitory neurons	Pcdha2	37	1.86492
Cdca7G305V/G305V	Inhibitory neurons	Pcdha2	87	5.5203
Cdca7G305V/G305V	Inhibitory neurons	Pcdha2	57	2.87009
Cdca7+/+	Excitatory neurons	Pcdha2	34	2
Cdca7+/+	Excitatory neurons	Pcdha2	20	1
Cdca7G305V/G305V	Excitatory neurons	Pcdha2	49	3.4
Cdca7G305V/G305V	Excitatory neurons	Pcdha2	46	2.5
Cdca7+/+	Neuronal progenitor	Pcdha2	7	0.9
Cdca7+/+	Neuronal progenitor	Pcdha2	1	0.3
Cdca7G305V/G305V	Neuronal progenitor	Pcdha2	7	1.2
Cdca7G305V/G305V	Neuronal progenitor	Pcdha2	3	0.4
Cdca7+/+	Proliferating cells	Pcdha2	15	1
Cdca7+/+	Proliferating cells	Pcdha2	13	0.5
Cdca7G305V/G305V	Proliferating cells	Pcdha2	27	1.7
Cdca7G305V/G305V	Proliferating cells	Pcdha2	24	1.1
Cdca7+/+	unknown	Pcdha2	5	2.5
Cdca7+/+	unknown	Pcdha2	0	0
Cdca7G305V/G305V	unknown	Pcdha2	0	0
Cdca7G305V/G305V	unknown	Pcdha2	7	6.7
Cdca7+/+	Inhibitory neurons	Pcdha3	66	2.3
Cdca7+/+	Inhibitory neurons	Pcdha3	71	3.6
Cdca7G305V/G305V	Inhibitory neurons	Pcdha3	144	9.1
Cdca7G305V/G305V	Inhibitory neurons	Pcdha3	104	5.2
Cdca7+/+	Excitatory neurons	Pcdha3	45	2.7
Cdca7+/+	Excitatory neurons	Pcdha3	36	1.8
Cdca7G305V/G305V	Excitatory neurons	Pcdha3	104	7.3
Cdca7G305V/G305V	Excitatory neurons	Pcdha3	61	3.3
Cdca7+/+	Neuronal progenitor	Pcdha3	6	0.8
Cdca7+/+	Neuronal progenitor	Pcdha3	3	0.9
Cdca7G305V/G305V	Neuronal progenitor	Pcdha3	15	2.6
Cdca7G305V/G305V	Neuronal progenitor	Pcdha3	8	1
Cdca7+/+	Proliferating cells	Pcdha3	9	0.6
Cdca7+/+	Proliferating cells	Pcdha3	23	1
Cdca7G305V/G305V	Proliferating cells	Pcdha3	63	2.1
Cdca7G305V/G305V	Proliferating cells	Pcdha3	36	1.6
Cdca7+/+	unknown	Pcdha3	4	2
Cdca7+/+	unknown	Pcdha3	0	0
Cdca7G305V/G305V	unknown	Pcdha3	0	0
Cdca7G305V/G305V	unknown	Pcdha3	7	6.7
Cdca7+/+	Inhibitory neurons	Pcdha4	92	3.2
Cdca7+/+	Inhibitory neurons	Pcdha4	85	4.3
Cdca7G305V/G305V	Inhibitory neurons	Pcdha4	177	11.2
Cdca7G305V/G305V	Inhibitory neurons	Pcdha4	161	8.1
Cdca7+/+	Excitatory neurons	Pcdha4	55	3.3
Cdca7+/+	Excitatory neurons	Pcdha4	40	2
Cdca7G305V/G305V	Excitatory neurons	Pcdha4	158	11
Cdca7G305V/G305V	Excitatory neurons	Pcdha4	124	6.7
Cdca7+/+	Neuronal progenitor	Pcdha4	13	1.7
Cdca7+/+	Neuronal progenitor	Pcdha4	2	0.6
Cdca7G305V/G305V	Neuronal progenitor	Pcdha4	25	4.3
Cdca7G305V/G305V	Neuronal progenitor	Pcdha4	20	2.5
Cdca7+/+	Proliferating cells	Pcdha4	21	1.3
Cdca7+/+	Proliferating cells	Pcdha4	23	1
Cdca7G305V/G305V	Proliferating cells	Pcdha4	63	3.9
Cdca7G305V/G305V	Proliferating cells	Pcdha4	53	2.3
Cdca7+/+	unknown	Pcdha4	8	4
Cdca7+/+	unknown	Pcdha4	0	0
Cdca7G305V/G305V	unknown	Pcdha4	0	0
Cdca7G305V/G305V	unknown	Pcdha4	11	10.6
Cdca7+/+	Inhibitory neurons	Pcdha5	40	1.4
Cdca7+/+	Inhibitory neurons	Pcdha5	27	1.4
Cdca7G305V/G305V	Inhibitory neurons	Pcdha5	39	2.5
Cdca7G305V/G305V	Inhibitory neurons	Pcdha5	27	1.4
Cdca7+/+	Excitatory neurons	Pcdha5	18	1.1
Cdca7+/+	Excitatory neurons	Pcdha5	16	0.8
Cdca7G305V/G305V	Excitatory neurons	Pcdha5	19	1.3
Cdca7G305V/G305V	Excitatory neurons	Pcdha5	20	1.1
Cdca7+/+	Neuronal progenitor	Pcdha5	5	0.7
Cdca7+/+	Neuronal progenitor	Pcdha5	2	0.6
Cdca7G305V/G305V	Neuronal progenitor	Pcdha5	3	0.5
Cdca7G305V/G305V	Neuronal progenitor	Pcdha5	1	0.1
Cdca7+/+	Proliferating cells	Pcdha5	6	0.4
Cdca7+/+	Proliferating cells	Pcdha5	6	0.3
Cdca7G305V/G305V	Proliferating cells	Pcdha5	12	0.7
Cdca7G305V/G305V	Proliferating cells	Pcdha5	6	0.3
Cdca7+/+	unknown	Pcdha5	5	2.5
Cdca7+/+	unknown	Pcdha5	0	0
Cdca7G305V/G305V	unknown	Pcdha5	0	0
Cdca7G305V/G305V	unknown	Pcdha5	4	3.8
Cdca7+/+	Inhibitory neurons	Pcdha6	98	3.4
Cdca7+/+	Inhibitory neurons	Pcdha6	84	4.2
Cdca7G305V/G305V	Inhibitory neurons	Pcdha6	75	4.8
Cdca7G305V/G305V	Inhibitory neurons	Pcdha6	77	3.9
Cdca7+/+	Excitatory neurons	Pcdha6	58	3.5
Cdca7+/+	Excitatory neurons	Pcdha6	55	2.8
Cdca7G305V/G305V	Excitatory neurons	Pcdha6	50	3.5
Cdca7G305V/G305V	Excitatory neurons	Pcdha6	52	2.8
Cdca7+/+	Neuronal progenitor	Pcdha6	8	1
Cdca7+/+	Neuronal progenitor	Pcdha6	5	1.5
Cdca7G305V/G305V	Neuronal progenitor	Pcdha6	6	1
Cdca7G305V/G305V	Neuronal progenitor	Pcdha6	12	1.5
Cdca7+/+	Proliferating cells	Pcdha6	7	0.4
Cdca7+/+	Proliferating cells	Pcdha6	36	1.5
Cdca7G305V/G305V	Proliferating cells	Pcdha6	14	0.9
Cdca7G305V/G305V	Proliferating cells	Pcdha6	23	1
Cdca7+/+	unknown	Pcdha6	5	2.5
Cdca7+/+	unknown	Pcdha6	0	0
Cdca7G305V/G305V	unknown	Pcdha6	0	0
Cdca7G305V/G305V	unknown	Pcdha6	7	6.7
Cdca7+/+	Inhibitory neurons	Pcdha7	61	2.1
Cdca7+/+	Inhibitory neurons	Pcdha7	56	2.8
Cdca7G305V/G305V	Inhibitory neurons	Pcdha7	44	2.8
Cdca7G305V/G305V	Inhibitory neurons	Pcdha7	53	2.7
Cdca7+/+	Excitatory neurons	Pcdha7	52	3.1
Cdca7+/+	Excitatory neurons	Pcdha7	57	2.9
Cdca7G305V/G305V	Excitatory neurons	Pcdha7	56	3.9
Cdca7G305V/G305V	Excitatory neurons	Pcdha7	40	2.2
Cdca7+/+	Neuronal progenitor	Pcdha7	7	0.9
Cdca7+/+	Neuronal progenitor	Pcdha7	3	0.9
Cdca7G305V/G305V	Neuronal progenitor	Pcdha7	6	1
Cdca7G305V/G305V	Neuronal progenitor	Pcdha7	2	0.3
Cdca7+/+	Proliferating cells	Pcdha7	16	1
Cdca7+/+	Proliferating cells	Pcdha7	29	1.2
Cdca7G305V/G305V	Proliferating cells	Pcdha7	17	1.1
Cdca7G305V/G305V	Proliferating cells	Pcdha7	22	1
Cdca7+/+	unknown	Pcdha7	9	4.5
Cdca7+/+	unknown	Pcdha7	0	0
Cdca7G305V/G305V	unknown	Pcdha7	0	0
Cdca7G305V/G305V	unknown	Pcdha7	0	0
Cdca7+/+	Inhibitory neurons	Pcdha8	76	2.7
Cdca7+/+	Inhibitory neurons	Pcdha8	40	2
Cdca7G305V/G305V	Inhibitory neurons	Pcdha8	115	7.3
Cdca7G305V/G305V	Inhibitory neurons	Pcdha8	141	7.1
Cdca7+/+	Excitatory neurons	Pcdha8	38	2.3
Cdca7+/+	Excitatory neurons	Pcdha8	34	1.7
Cdca7G305V/G305V	Excitatory neurons	Pcdha8	85	5.9
Cdca7G305V/G305V	Excitatory neurons	Pcdha8	98	5.3
Cdca7+/+	Neuronal progenitor	Pcdha8	16	1.4
Cdca7+/+	Neuronal progenitor	Pcdha8	0	0.3
Cdca7G305V/G305V	Neuronal progenitor	Pcdha8	6	3.4
Cdca7G305V/G305V	Neuronal progenitor	Pcdha8	4	2.9
Cdca7+/+	Proliferating cells	Pcdha8	4	0.3
Cdca7+/+	Proliferating cells	Pcdha8	15	0.6
Cdca7G305V/G305V	Proliferating cells	Pcdha8	20	1.2
Cdca7G305V/G305V	Proliferating cells	Pcdha8	35	1.6
Cdca7+/+	unknown	Pcdha8	8	4
Cdca7+/+	unknown	Pcdha8	0	0
Cdca7G305V/G305V	unknown	Pcdha8	0	0
Cdca7G305V/G305V	unknown	Pcdha8	3	2.9
Cdca7+/+	Inhibitory neurons	Pcdha9	69	2.4
Cdca7+/+	Inhibitory neurons	Pcdha9	47	2.4
Cdca7G305V/G305V	Inhibitory neurons	Pcdha9	95	6
Cdca7G305V/G305V	Inhibitory neurons	Pcdha9	64	3.2
Cdca7+/+	Excitatory neurons	Pcdha9	62	3.7
Cdca7+/+	Excitatory neurons	Pcdha9	33	1.7
Cdca7G305V/G305V	Excitatory neurons	Pcdha9	64	4.5
Cdca7G305V/G305V	Excitatory neurons	Pcdha9	51	2.8
Cdca7+/+	Neuronal progenitor	Pcdha9	16	2.1
Cdca7+/+	Neuronal progenitor	Pcdha9	0	0
Cdca7G305V/G305V	Neuronal progenitor	Pcdha9	6	1
Cdca7G305V/G305V	Neuronal progenitor	Pcdha9	4	0.5
Cdca7+/+	Proliferating cells	Pcdha9	7	0.4
Cdca7+/+	Proliferating cells	Pcdha9	28	1.2
Cdca7G305V/G305V	Proliferating cells	Pcdha9	37	2.3
Cdca7G305V/G305V	Proliferating cells	Pcdha9	22	1
Cdca7+/+	unknown	Pcdha9	6	3
Cdca7+/+	unknown	Pcdha9	0	0
Cdca7G305V/G305V	unknown	Pcdha9	0	0
Cdca7G305V/G305V	unknown	Pcdha9	7	6.7
Cdca7+/+	Inhibitory neurons	Pcdha10_11	91	3.2
Cdca7+/+	Inhibitory neurons	Pcdha10_11	69	3.5
Cdca7G305V/G305V	Inhibitory neurons	Pcdha10_11	128	8.1
Cdca7G305V/G305V	Inhibitory neurons	Pcdha10_11	97	4.9
Cdca7+/+	Excitatory neurons	Pcdha10_11	81	4.9
Cdca7+/+	Excitatory neurons	Pcdha10_11	74	3.8
Cdca7G305V/G305V	Excitatory neurons	Pcdha10_11	137	9.6
Cdca7G305V/G305V	Excitatory neurons	Pcdha10_11	86	4.7
Cdca7+/+	Neuronal progenitor	Pcdha10_11	14	1.8
Cdca7+/+	Neuronal progenitor	Pcdha10_11	5	1.5
Cdca7G305V/G305V	Neuronal progenitor	Pcdha10_11	13	2.2
Cdca7G305V/G305V	Neuronal progenitor	Pcdha10_11	15	1.9
Cdca7+/+	Proliferating cells	Pcdha10_11	16	1
Cdca7+/+	Proliferating cells	Pcdha10_11	32	1.3
Cdca7G305V/G305V	Proliferating cells	Pcdha10_11	37	2.3
Cdca7G305V/G305V	Proliferating cells	Pcdha10_11	30	1.3
Cdca7+/+	unknown	Pcdha10_11	11	5.5
Cdca7+/+	unknown	Pcdha10_11	0	0
Cdca7G305V/G305V	unknown	Pcdha10_11	0	0
Cdca7G305V/G305V	unknown	Pcdha10_11	6	5.8
Cdca7+/+	Inhibitory neurons	Pcdha12	79	2.8
Cdca7+/+	Inhibitory neurons	Pcdha12	90	4.5
Cdca7G305V/G305V	Inhibitory neurons	Pcdha12	69	4.4
Cdca7G305V/G305V	Inhibitory neurons	Pcdha12	79	4
Cdca7+/+	Excitatory neurons	Pcdha12	101	6.1
Cdca7+/+	Excitatory neurons	Pcdha12	94	4.8
Cdca7G305V/G305V	Excitatory neurons	Pcdha12	49	3.4
Cdca7G305V/G305V	Excitatory neurons	Pcdha12	67	3.6
Cdca7+/+	Neuronal progenitor	Pcdha12	29	3.8
Cdca7+/+	Neuronal progenitor	Pcdha12	8	2.3
Cdca7G305V/G305V	Neuronal progenitor	Pcdha12	21	3.6
Cdca7G305V/G305V	Neuronal progenitor	Pcdha12	21	2.7
Cdca7+/+	Proliferating cells	Pcdha12	20	1.3
Cdca7+/+	Proliferating cells	Pcdha12	30	1.3
Cdca7G305V/G305V	Proliferating cells	Pcdha12	29	1.8
Cdca7G305V/G305V	Proliferating cells	Pcdha12	32	1.4
Cdca7+/+	unknown	Pcdha12	17	8.5
Cdca7+/+	unknown	Pcdha12	0	0
Cdca7G305V/G305V	unknown	Pcdha12	0	0
Cdca7G305V/G305V	unknown	Pcdha12	1	1
Cdca7+/+	Inhibitory neurons	Pcdhac1	36	1.3
Cdca7+/+	Inhibitory neurons	Pcdhac1	31	1.6
Cdca7G305V/G305V	Inhibitory neurons	Pcdhac1	24	1.5
Cdca7G305V/G305V	Inhibitory neurons	Pcdhac1	33	1.7
Cdca7+/+	Excitatory neurons	Pcdhac1	32	1.9
Cdca7+/+	Excitatory neurons	Pcdhac1	37	1.9
Cdca7G305V/G305V	Excitatory neurons	Pcdhac1	12	0.8
Cdca7G305V/G305V	Excitatory neurons	Pcdhac1	25	1.4
Cdca7+/+	Neuronal progenitor	Pcdhac1	10	1.3
Cdca7+/+	Neuronal progenitor	Pcdhac1	0	0
Cdca7G305V/G305V	Neuronal progenitor	Pcdhac1	4	0.7
Cdca7G305V/G305V	Neuronal progenitor	Pcdhac1	4	0.5
Cdca7+/+	Proliferating cells	Pcdhac1	4	0.3
Cdca7+/+	Proliferating cells	Pcdhac1	12	0.5
Cdca7G305V/G305V	Proliferating cells	Pcdhac1	10	0.6
Cdca7G305V/G305V	Proliferating cells	Pcdhac1	18	0.8
Cdca7+/+	unknown	Pcdhac1	3	1.5
Cdca7+/+	unknown	Pcdhac1	0	0
Cdca7G305V/G305V	unknown	Pcdhac1	0	0
Cdca7G305V/G305V	unknown	Pcdhac1	2	1.9
Cdca7+/+	Inhibitory neurons	Pcdhac2	102	3.6
Cdca7+/+	Inhibitory neurons	Pcdhac2	113	5.7
Cdca7G305V/G305V	Inhibitory neurons	Pcdhac2	45	2.9
Cdca7G305V/G305V	Inhibitory neurons	Pcdhac2	35	1.8
Cdca7+/+	Excitatory neurons	Pcdhac2	65	3.9
Cdca7+/+	Excitatory neurons	Pcdhac2	73	3.7
Cdca7G305V/G305V	Excitatory neurons	Pcdhac2	51	3.6
Cdca7G305V/G305V	Excitatory neurons	Pcdhac2	36	2
Cdca7+/+	Neuronal progenitor	Pcdhac2	14	1.8
Cdca7+/+	Neuronal progenitor	Pcdhac2	3	0.9
Cdca7G305V/G305V	Neuronal progenitor	Pcdhac2	2	0.3
Cdca7G305V/G305V	Neuronal progenitor	Pcdhac2	3	0.4
Cdca7+/+	Proliferating cells	Pcdhac2	38	2.4
Cdca7+/+	Proliferating cells	Pcdhac2	73	3.1
Cdca7G305V/G305V	Proliferating cells	Pcdhac2	30	1.9
Cdca7G305V/G305V	Proliferating cells	Pcdhac2	25	1.1
Cdca7+/+	unknown	Pcdhac2	6	3
Cdca7+/+	unknown	Pcdhac2	0	0
Cdca7G305V/G305V	unknown	Pcdhac2	0	0
Cdca7G305V/G305V	unknown	Pcdhac2	4	3.8

## Sheet: number of isoforms per cell
Count	Annotation	Genotype	n	Aample	Frequency	Average	chi-square test (p value)
0	Neuronal progenitor	WT1	642	WT	83.485	87.6728	3.47e-05
		WT2	316	WT	91.8605
		Miss1	474	Missense	80.7496	82.9253
		Miss2	674	Missense	85.101
1		WT1	114	WT	14.8244	10.9006	0.00179
		WT2	24	WT	6.97674
		Miss1	95	Missense	16.184	14.4051
		Miss2	100	Missense	12.6263
2		WT1	13	WT	1.69051	1.2813	0.16
		WT2	3	WT	0.872093
		Miss1	17	Missense	2.89608	1.95309
		Miss2	8	Missense	1.0101
3		WT2	1	WT	0.290698	0.290698	0.56
		Miss1	1	Missense	0.170358	0.14831
		Miss2	1	Missense	0.126263
0	Proliferating	WT1	1418	WT	90.5492	89.2779	0.02
		WT2	2106	WT	88.0067
		Miss1	1346	Missense	83.9676	85.4678
		Miss2	1962	Missense	86.9681
1		WT1	136	WT	8.68455	9.62852	0.12
		WT2	253	WT	10.5725
		Miss1	199	Missense	12.4142	11.3711
		Miss2	233	Missense	10.328
2		WT1	9	WT	0.574713	0.872396	0.000598
		WT2	28	WT	1.17008
		Miss1	37	Missense	2.30817	1.95196
		Miss2	36	Missense	1.59574
3		WT1	2	WT	0.127714	0.147434	0.000644
		WT2	4	WT	0.167154
		Miss1	18	Missense	1.12289	0.716589
		Miss2	7	Missense	0.310284
4		WT1	1	WT	0.063857	0.063857	0.32
5		Miss1	1	Missense	0.062383	0.0533546	0.16
		Miss2	1	Missense	0.0443262
6		Miss1	1	Missense	0.062383	0.062383	0.32
0	Excitatory neurons	WT1	1155	WT	69.3694	72.6857	4.84e-17
		WT2	1498	WT	76.002
		Miss1	826	Missense	57.6413	62.553
		Miss2	1240	Missense	67.4646
1		WT1	400	WT	24.024	21.8294	0.00845
		WT2	387	WT	19.6347
		Miss1	425	Missense	29.6581	27.397
		Miss2	462	Missense	25.136
2		WT1	87	WT	5.22523	4.5152	0.000208
		WT2	75	WT	3.80518
		Miss1	137	Missense	9.56036	7.47333
		Miss2	99	Missense	5.38629
3		WT1	21	WT	1.26126	0.884309	0.11
		WT2	10	WT	0.507357
		Miss1	28	Missense	1.95394	1.43943
		Miss2	17	Missense	0.924918
4		WT1	2	WT	0.12012	0.0854279	0.00468
		WT2	1	WT	0.0507357
		Miss1	14	Missense	0.976971	0.515689
		Miss2	1	Missense	0.054407
5		Miss1	2	Missense	0.139567	0.139567	0.16
6		Miss1	1	Missense	0.0697837	0.0697837	0.32
0	Inhibitory neurons	WT1	2165	WT	75.8319	72.4169	4.1e-81
		WT2	1369	WT	69.002
		Miss1	839	Missense	53.236	58.1387
		Miss2	1252	Missense	63.0413
1		WT1	553	WT	19.3695	22.0336	0.51
		WT2	490	WT	24.6976
		Miss1	486	Missense	30.8376	28.586
		Miss2	523	Missense	26.3343
2		WT1	112	WT	3.92294	4.58244	1.45e-07
		WT2	104	WT	5.24194
		Miss1	182	Missense	11.5482	9.72678
		Miss2	157	Missense	7.90534
3		WT1	22	WT	0.770578	0.838918	0.000106
		WT2	18	WT	0.907258
		Miss1	53	Missense	3.36294	2.43676
		Miss2	30	Missense	1.51057
4		WT1	2	WT	0.0700525	0.110631	0.02
		WT2	3	WT	0.15121
		Miss1	12	Missense	0.761421	0.481416
		Miss2	4	Missense	0.20141
5		Miss1	3	Missense	0.190355	0.195883	0.00815
		Miss2	4	Missense	0.20141
6		Miss1	1	Missense	0.0634518	0.0634518	0.32
